# Supplementary material for: The exonuclease Xrn1 activates transcription and translation of mRNAs encoding membrane proteins
Source: Nat Commun. 2019 Mar 21;10:1298. doi: 10.1038/s41467-019-09199-6 (PMC6428865; doi:10.1038/s41467-019-09199-6)
Supplement: Supplementary file 5 — Supplementary Data 1 [file 41467_2019_9199_MOESM5_ESM.xlsx]

## Sheet: translational_efficiency
	gene	FDR	relative_LFC	LFC_mRNA_DESeq2	LFC_RPF_DESeq2	class
YGL215W	CLG1	3.49728e-30	-1.70739	0.158874	-1.69701	activated, mRNA = (n=307)
YML056C	IMD4	3.52454e-20	-1.14579	0.139854	-1.06805	activated, mRNA = (n=307)
YJL130C	URA2	1.22039e-19	-1.02102	-0.27539	-1.33444	activated, mRNA = (n=307)
YLR130C	ZRT2	9.10775e-18	-1.29587	0.711256	-0.70929	activated, mRNA ↑ (n=138)
YPR080W	TEF1	6.84784e-17	0.880566	-0.714032	0.214753	repressed, mRNA ↓ (n=261)
YKL176C	LST4	4.25536e-16	-1.49262	0.381294	-1.29578	activated, mRNA = (n=307)
YMR194W	RPL36A	1.50748e-12	0.875236	-0.679551	0.267856	repressed, mRNA ↓ (n=261)
YOL158C	ENB1	1.50748e-12	-1.22715	0.886056	-0.511814	activated, mRNA ↑ (n=138)
YGR159C	NSR1	3.23449e-12	0.726357	-0.860577	-0.0835552	repressed, mRNA ↓ (n=261)
YDL075W	RPL31A	6.36592e-12	0.841642	-0.747112	0.168209	repressed, mRNA ↓ (n=261)
YDL215C	GDH2	8.71424e-12	-0.943193	0.799697	-0.224132	activated, mRNA ↑ (n=138)
YJR014W	TMA22	1.51588e-10	1.01815	-0.56783	0.578698	repressed, mRNA ↓ (n=261)
YCR008W	SAT4	1.86402e-10	-0.98942	0.268521	-0.802136	activated, mRNA = (n=307)
YEL034W	HYP2	2.5119e-10	0.762056	-0.88216	-0.0513288	repressed, mRNA ↓ (n=261)
YNL302C	RPS19B	2.5119e-10	0.790695	-0.536728	0.320212	repressed, mRNA ↓ (n=261)
YOR210W	RPB10	4.09959e-10	0.941108	-0.462911	0.57778	repressed, mRNA ↓ (n=261)
YBR276C	PPS1	4.55844e-10	-1.1231	0.053864	-1.18993	activated, mRNA = (n=307)
YOR369C	RPS12	4.78509e-10	0.769754	-0.845694	-0.00252495	repressed, mRNA ↓ (n=261)
YPR114W		1.29977e-09	-0.958959	0.226418	-0.822177	activated, mRNA = (n=307)
YJR094W-A	RPL43B	1.56453e-09	0.686652	-0.326758	0.404073	repressed, mRNA = (n=338)
YPL032C	SVL3	4.25046e-09	-0.835884	0.409436	-0.497539	activated, mRNA = (n=307)
YDL130W	RPP1B	4.86805e-09	0.790202	-1.03163	-0.152756	repressed, mRNA ↓ (n=261)
YOL109W	ZEO1	1.07598e-08	0.793295	-0.695005	0.179176	repressed, mRNA ↓ (n=261)
YPR132W	RPS23B	1.22717e-08	0.693659	-0.747509	0.00834407	repressed, mRNA ↓ (n=261)
YDR429C	TIF35	1.28495e-08	0.674438	-0.347044	0.374344	repressed, mRNA = (n=338)
YOL127W	RPL25	1.40506e-08	0.566898	-0.60068	-6.50676e-05	repressed, mRNA ↓ (n=261)
YLR185W	RPL37A	1.76822e-08	0.726805	-0.662563	0.130382	repressed, mRNA ↓ (n=261)
YER088C	DOT6	1.81866e-08	-0.92592	0.319004	-0.70277	activated, mRNA = (n=307)
YBR133C	HSL7	2.08542e-08	-0.945728	0.20075	-0.837369	activated, mRNA = (n=307)
YER072W	VTC1	2.08542e-08	0.707353	-0.700731	0.0675245	repressed, mRNA ↓ (n=261)
YOR002W	ALG6	2.08542e-08	-0.929181	0.421532	-0.612962	activated, mRNA = (n=307)
YLR355C	ILV5	2.25193e-08	0.778128	-0.158634	0.676821	repressed, mRNA = (n=338)
YDR002W	YRB1	2.37249e-08	0.74894	-0.495633	0.321642	repressed, mRNA ↓ (n=261)
YOR204W	DED1	2.63026e-08	0.65708	0.0358537	0.716425	repressed, mRNA = (n=338)
YPL006W	NCR1	3.06937e-08	-0.917424	0.316406	-0.700916	activated, mRNA = (n=307)
YJR147W	HMS2	3.52943e-08	-1.22534	0.0737095	-1.3991	activated, mRNA = (n=307)
YNL064C	YDJ1	4.59555e-08	0.655378	-0.307334	0.391989	repressed, mRNA = (n=338)
YPR115W	RGC1	5.99103e-08	-1.02356	0.225746	-0.92855	activated, mRNA = (n=307)
YDR382W	RPP2B	6.4782e-08	0.786146	-1.01355	-0.122059	repressed, mRNA ↓ (n=261)
YHR039C-A	VMA10	6.92964e-08	0.783522	-0.571611	0.292926	repressed, mRNA ↓ (n=261)
YKL160W	ELF1	7.49959e-08	0.831372	-0.578674	0.360315	repressed, mRNA ↓ (n=261)
YHL033C	RPL8A	7.74393e-08	0.798711	-0.637624	0.255844	repressed, mRNA ↓ (n=261)
YOR167C	RPS28A	8.01892e-08	0.592664	-0.84055	-0.199111	repressed, mRNA ↓ (n=261)
YGR118W	RPS23A	8.52922e-08	0.783261	-0.553765	0.322849	repressed, mRNA ↓ (n=261)
YPL059W	GRX5	8.94633e-08	0.81574	-0.636764	0.283373	repressed, mRNA ↓ (n=261)
YER002W	NOP16	1.06299e-07	0.763539	-0.593946	0.252496	repressed, mRNA ↓ (n=261)
YMR260C	TIF11	1.47448e-07	0.679344	-0.471563	0.264317	repressed, mRNA ↓ (n=261)
YML008C	ERG6	1.73509e-07	0.664508	-0.504663	0.216504	repressed, mRNA ↓ (n=261)
YHL034C	SBP1	1.84432e-07	0.635185	-0.478787	0.203876	repressed, mRNA ↓ (n=261)
YPR035W	GLN1	2.242e-07	0.655521	-0.0601979	0.636938	repressed, mRNA = (n=338)
YJR048W	CYC1	2.26739e-07	0.736162	-0.57284	0.236417	repressed, mRNA ↓ (n=261)
YEL026W	SNU13	2.32869e-07	0.648226	-0.754474	-0.0453385	repressed, mRNA ↓ (n=261)
YPL061W	ALD6	2.32869e-07	0.6636	-0.424113	0.290009	repressed, mRNA = (n=338)
YER056C-A	RPL34A	2.37057e-07	0.697277	-0.613665	0.152141	repressed, mRNA ↓ (n=261)
YGR024C	THG1	2.64399e-07	-1.07726	0.667664	-0.637016	activated, mRNA ↑ (n=138)
YBR118W	TEF2	2.75952e-07	0.819677	-0.385169	0.504604	repressed, mRNA = (n=338)
YLR449W	FPR4	2.75952e-07	0.666211	-0.547943	0.180677	repressed, mRNA ↓ (n=261)
YKL172W	EBP2	2.99153e-07	0.759417	-0.640188	0.211981	repressed, mRNA ↓ (n=261)
YOR336W	KRE5	3.15327e-07	-0.862443	0.200268	-0.760501	activated, mRNA = (n=307)
YOL103W	ITR2	3.3099e-07	-0.883575	0.240411	-0.730789	activated, mRNA = (n=307)
YBL039C	URA7	3.63234e-07	0.593593	-0.522619	0.115026	repressed, mRNA ↓ (n=261)
YMR011W	HXT2	4.39323e-07	0.643984	-0.804248	-0.095903	repressed, mRNA ↓ (n=261)
YIL138C	TPM2	4.73229e-07	0.766593	-0.306021	0.539151	repressed, mRNA = (n=338)
YOL040C	RPS15	4.75907e-07	0.584221	-0.555263	0.0706629	repressed, mRNA ↓ (n=261)
YPL135W	ISU1	5.06277e-07	0.765928	-0.122365	0.712505	repressed, mRNA = (n=338)
YGR169C-A	LSO2	5.18227e-07	0.964772	0.19575	1.28134	repressed, mRNA = (n=338)
YLR421C	RPN13	5.18227e-07	0.696923	-0.0442347	0.700941	repressed, mRNA = (n=338)
YBR283C	SSH1	7.53134e-07	-0.603692	0.107386	-0.521265	activated, mRNA = (n=307)
YGR063C	SPT4	9.44547e-07	0.791248	-0.460354	0.431668	repressed, mRNA ↓ (n=261)
YGL030W	RPL30	9.91031e-07	0.511421	-0.535778	0.0101323	repressed, mRNA ↓ (n=261)
YOL164W	BDS1	1.07924e-06	-1.3632	1.20591	-0.882256	activated, mRNA ↑ (n=138)
YBR025C	OLA1	1.34547e-06	0.55943	-0.439486	0.159512	repressed, mRNA ↓ (n=261)
YKL004W	AUR1	1.49482e-06	-0.754469	0.169794	-0.645037	activated, mRNA = (n=307)
YDL140C	RPO21	1.97946e-06	-0.58591	-0.117454	-0.72363	activated, mRNA = (n=307)
YJL092W	SRS2	2.22088e-06	-0.947748	0.338458	-0.76548	activated, mRNA = (n=307)
YBR109C	CMD1	2.2946e-06	0.594868	-0.520836	0.122565	repressed, mRNA ↓ (n=261)
YHR082C	KSP1	2.29772e-06	-0.712	0.682282	-0.103904	activated, mRNA ↑ (n=138)
YDL166C	FAP7	2.422e-06	0.771286	-0.671913	0.216324	repressed, mRNA ↓ (n=261)
YLR009W	RLP24	2.42727e-06	0.821395	-0.805694	0.159485	repressed, mRNA ↓ (n=261)
YGL031C	RPL24A	3.21175e-06	0.525972	-0.537155	0.0289299	repressed, mRNA ↓ (n=261)
YGR285C	ZUO1	3.22547e-06	0.621749	-0.788792	-0.0996591	repressed, mRNA ↓ (n=261)
YAL035W	FUN12	3.56121e-06	0.653864	-0.52954	0.191844	repressed, mRNA ↓ (n=261)
YHR179W	OYE2	4.0041e-06	0.592434	-0.542471	0.100727	repressed, mRNA ↓ (n=261)
YOR326W	MYO2	4.07591e-06	-0.580385	0.0792371	-0.522411	activated, mRNA = (n=307)
YPR043W	RPL43A	4.0986e-06	0.600392	-0.759169	-0.0969417	repressed, mRNA ↓ (n=261)
YPL081W	RPS9A	4.14789e-06	0.713448	-0.56701	0.240435	repressed, mRNA ↓ (n=261)
YIL052C	RPL34B	4.70672e-06	0.647273	-0.754409	-0.0304114	repressed, mRNA ↓ (n=261)
YML128C	MSC1	5.52059e-06	-0.892841	0.301801	-0.730252	activated, mRNA = (n=307)
YLR167W	RPS31	6.78506e-06	0.589251	-0.69395	-0.0431787	repressed, mRNA ↓ (n=261)
YER074W	RPS24A	7.22266e-06	0.585487	-1	-0.346831	repressed, mRNA ↓ (n=261)
YGR167W	CLC1	7.22266e-06	0.621177	-0.591178	0.0929846	repressed, mRNA ↓ (n=261)
YBR008C	FLR1	7.79629e-06	-0.655645	0.564202	-0.150032	activated, mRNA ↑ (n=138)
YLL018C	DPS1	7.79629e-06	0.640609	-0.610565	0.0970527	repressed, mRNA ↓ (n=261)
YCL018W	LEU2	7.83863e-06	0.698583	0.525116	1.28148	repressed, mRNA ↑ (n=8)
YGR162W	TIF4631	7.83863e-06	0.53591	-0.313206	0.258214	repressed, mRNA = (n=338)
YOL121C	RPS19A	8.5876e-06	0.677144	-0.632784	0.132718	repressed, mRNA ↓ (n=261)
YIL088C	AVT7	9.31928e-06	-0.736448	0.182143	-0.622635	activated, mRNA = (n=307)
YER180C-A	SLO1	1.06948e-05	1.10494	0.0608341	1.55018	repressed, mRNA = (n=338)
YEL027W	VMA3	1.07612e-05	0.59691	-0.617243	0.0373492	repressed, mRNA ↓ (n=261)
YOR227W	HER1	1.09763e-05	-0.790996	0.173787	-0.698183	activated, mRNA = (n=307)
YDR261C	EXG2	1.11704e-05	-0.735081	0.178207	-0.62657	activated, mRNA = (n=307)
YNL110C	NOP15	1.11757e-05	0.600482	-0.459511	0.197117	repressed, mRNA ↓ (n=261)
YNL111C	CYB5	1.11757e-05	0.593454	-0.423579	0.220359	repressed, mRNA = (n=338)
YGR037C	ACB1	1.22141e-05	0.609904	-0.646355	0.0268741	repressed, mRNA ↓ (n=261)
YML009C	MRPL39	1.26697e-05	0.864262	-0.847246	0.225427	repressed, mRNA ↓ (n=261)
YLR333C	RPS25B	1.2703e-05	0.581278	-0.541179	0.0953524	repressed, mRNA ↓ (n=261)
YDR530C	APA2	1.50726e-05	-0.897553	0.699359	-0.39096	activated, mRNA ↑ (n=138)
YOR157C	PUP1	1.60136e-05	0.568133	-0.457752	0.161769	repressed, mRNA ↓ (n=261)
YDR349C	YPS7	1.62173e-05	-0.689736	0.300227	-0.446733	activated, mRNA = (n=307)
YNL307C	MCK1	1.73632e-05	-0.579397	-0.0376721	-0.642808	activated, mRNA = (n=307)
YGR127W		1.74218e-05	-1.15887	0.692938	-1.05967	activated, mRNA ↑ (n=138)
YOR323C	PRO2	1.74218e-05	0.545029	-0.458023	0.131843	repressed, mRNA ↓ (n=261)
YKL187C	FAT3	1.77223e-05	-1.2414	0.847514	-1.37795	activated, mRNA ↑ (n=138)
YOR006C	TSR3	1.79091e-05	0.720671	-0.508295	0.317157	repressed, mRNA ↓ (n=261)
YGL105W	ARC1	1.80796e-05	0.515139	-0.556179	0.00117434	repressed, mRNA ↓ (n=261)
YLR325C	RPL38	1.88389e-05	0.516503	-0.369943	0.180393	repressed, mRNA = (n=338)
YCL035C	GRX1	1.92115e-05	0.657218	-0.550934	0.181975	repressed, mRNA ↓ (n=261)
YDR056C		2.10162e-05	0.684193	-0.671545	0.114442	repressed, mRNA ↓ (n=261)
YNR036C	MRPS12	2.10162e-05	0.673397	-0.654995	0.111271	repressed, mRNA ↓ (n=261)
YCR072C	RSA4	2.26995e-05	0.651719	-0.471982	0.255446	repressed, mRNA ↓ (n=261)
YKR081C	RPF2	2.34344e-05	0.614592	-0.726096	-0.0342456	repressed, mRNA ↓ (n=261)
YDR517W	GRH1	2.54451e-05	-0.70192	0.0136497	-0.747167	activated, mRNA = (n=307)
YIL129C	TAO3	2.561e-05	-0.674336	0.037176	-0.684021	activated, mRNA = (n=307)
YPR163C	TIF3	2.561e-05	0.523524	-0.521228	0.0476855	repressed, mRNA ↓ (n=261)
YER126C	NSA2	2.62218e-05	0.626328	-0.466056	0.224874	repressed, mRNA ↓ (n=261)
YLR192C	HCR1	2.65719e-05	0.541646	-0.0854422	0.491079	repressed, mRNA = (n=338)
YOR286W	RDL2	2.76314e-05	0.611938	-0.485631	0.190889	repressed, mRNA ↓ (n=261)
YKL201C	MNN4	2.80115e-05	-1.0147	0.75828	-0.590148	activated, mRNA ↑ (n=138)
YML093W	UTP14	2.99787e-05	0.611397	-0.59524	0.0897443	repressed, mRNA ↓ (n=261)
YLR203C	MSS51	3.07865e-05	-0.630829	-0.0194568	-0.692187	activated, mRNA = (n=307)
YDR381W	YRA1	3.082e-05	-0.477001	0.504947	0.00233727	activated, mRNA ↑ (n=138)
YLR372W	ELO3	3.082e-05	-0.565665	0.101423	-0.49335	activated, mRNA = (n=307)
YHR013C	ARD1	3.11255e-05	0.625954	-0.586147	0.114219	repressed, mRNA ↓ (n=261)
YLR075W	RPL10	3.32991e-05	0.520121	-0.402405	0.159448	repressed, mRNA = (n=338)
YMR243C	ZRC1	3.77691e-05	-0.56912	0.000435043	-0.592594	activated, mRNA = (n=307)
YOR298C-A	MBF1	3.79666e-05	0.594086	0.565708	1.18067	repressed, mRNA ↑ (n=8)
YOL086C	ADH1	3.80518e-05	0.558878	-0.408473	0.204446	repressed, mRNA = (n=338)
YOR120W	GCY1	3.99548e-05	-0.795365	0.395918	-0.525833	activated, mRNA = (n=307)
YOR182C	RPS30B	4.08871e-05	0.605072	-0.631665	0.0471656	repressed, mRNA ↓ (n=261)
YOR332W	VMA4	4.35416e-05	0.614507	-0.721507	-0.0298776	repressed, mRNA ↓ (n=261)
YGL223C	COG1	4.53834e-05	-0.75661	0.620854	-0.260163	activated, mRNA ↑ (n=138)
YHL040C	ARN1	5.01031e-05	-0.796235	0.548272	-0.391361	activated, mRNA ↑ (n=138)
YLR441C	RPS1A	5.0287e-05	0.49375	-0.565066	-0.024599	repressed, mRNA ↓ (n=261)
YER030W	CHZ1	5.07688e-05	0.739116	-0.329845	0.52112	repressed, mRNA = (n=338)
YGL029W	CGR1	5.17702e-05	0.829263	-0.394315	0.612004	repressed, mRNA = (n=338)
YHR066W	SSF1	5.70948e-05	0.787991	-0.739875	0.231739	repressed, mRNA ↓ (n=261)
YHR206W	SKN7	5.70948e-05	-0.714544	0.155811	-0.638882	activated, mRNA = (n=307)
YGR014W	MSB2	5.93512e-05	-0.578345	0.035605	-0.574407	activated, mRNA = (n=307)
YDL201W	TRM8	6.09291e-05	0.633794	-0.610574	0.109555	repressed, mRNA ↓ (n=261)
YJL158C	CIS3	6.27979e-05	0.429996	-0.263986	0.190923	repressed, mRNA = (n=338)
YLR340W	RPP0	6.49679e-05	0.602953	-0.75802	-0.0731818	repressed, mRNA ↓ (n=261)
YLL009C	COX17	7.07202e-05	0.811868	-0.692426	0.306437	repressed, mRNA ↓ (n=261)
YJL143W	TIM17	7.11202e-05	0.578439	-0.598619	0.0450078	repressed, mRNA ↓ (n=261)
YDR432W	NPL3	7.37665e-05	0.61632	-0.381505	0.302135	repressed, mRNA = (n=338)
YEL046C	GLY1	7.54749e-05	0.518422	-0.122449	0.431046	repressed, mRNA = (n=338)
YNL162W	RPL42A	7.8778e-05	0.588779	-0.750248	-0.0818451	repressed, mRNA ↓ (n=261)
YDL133C-A	RPL41B	8.00508e-05	0.953294	-0.852107	0.40079	repressed, mRNA ↓ (n=261)
YLL026W	HSP104	8.00508e-05	0.533186	0.0205402	0.585145	repressed, mRNA = (n=338)
YDR335W	MSN5	8.25314e-05	-0.572852	0.0713669	-0.533786	activated, mRNA = (n=307)
YDR194C	MSS116	8.26021e-05	-0.508875	0.118086	-0.413854	activated, mRNA = (n=307)
YFL010C	WWM1	8.26021e-05	0.624007	-0.46817	0.228814	repressed, mRNA ↓ (n=261)
YNL292W	PUS4	8.93919e-05	0.621261	-0.504043	0.198619	repressed, mRNA ↓ (n=261)
YGR032W	GSC2	8.9497e-05	-0.620433	0.400431	-0.275331	activated, mRNA = (n=307)
YOR294W	RRS1	9.01392e-05	0.62001	-0.704114	5.70062e-05	repressed, mRNA ↓ (n=261)
YDR129C	SAC6	9.43375e-05	0.498344	-0.328857	0.207119	repressed, mRNA = (n=338)
YHR078W		9.43375e-05	-0.889463	0.333409	-0.750031	activated, mRNA = (n=307)
YBL011W	SCT1	9.43625e-05	-0.620744	0.0841893	-0.578772	activated, mRNA = (n=307)
YLL045C	RPL8B	9.72156e-05	0.530977	-0.646605	-0.0574777	repressed, mRNA ↓ (n=261)
YGR183C	QCR9	0.000106887	0.603477	-0.0895887	0.564202	repressed, mRNA = (n=338)
YKL117W	SBA1	0.00010706	0.486147	-0.459692	0.0661608	repressed, mRNA ↓ (n=261)
YLR293C	GSP1	0.00010706	0.468015	-0.473591	0.0312839	repressed, mRNA ↓ (n=261)
YOL143C	RIB4	0.00010706	0.614445	-0.611682	0.0872315	repressed, mRNA ↓ (n=261)
YGL106W	MLC1	0.000114673	0.602011	-0.403297	0.26711	repressed, mRNA = (n=338)
YKL016C	ATP7	0.000114673	0.529608	-0.417744	0.159362	repressed, mRNA = (n=338)
YBL071W-A	KTI11	0.000129186	0.8458	-0.343575	0.712143	repressed, mRNA = (n=338)
YDR225W	HTA1	0.000129186	0.4648	-0.456195	0.0526131	repressed, mRNA ↓ (n=261)
YAL040C	CLN3	0.000130423	-0.679522	0.438314	-0.330092	activated, mRNA ↑ (n=138)
YLR204W	QRI5	0.000130423	0.734839	-0.385041	0.476834	repressed, mRNA = (n=338)
YOR205C	GEP3	0.000132918	-0.779281	0.678108	-0.246134	activated, mRNA ↑ (n=138)
YDL014W	NOP1	0.000134619	0.505919	-0.643194	-0.0849044	repressed, mRNA ↓ (n=261)
YOR259C	RPT4	0.000134733	0.472352	-0.322626	0.187289	repressed, mRNA = (n=338)
YKR068C	BET3	0.00013758	0.644059	-0.424874	0.308644	repressed, mRNA = (n=338)
YOR375C	GDH1	0.00013758	0.509452	-0.257524	0.296326	repressed, mRNA = (n=338)
YGR078C	PAC10	0.000146468	0.617768	-0.431239	0.264793	repressed, mRNA = (n=338)
YPR112C	MRD1	0.000146769	0.533201	-0.671998	-0.076918	repressed, mRNA ↓ (n=261)
YKL067W	YNK1	0.000150683	0.542846	-0.453022	0.14245	repressed, mRNA ↓ (n=261)
YOL012C	HTZ1	0.000156801	0.615512	-0.357067	0.33032	repressed, mRNA = (n=338)
YKL017C	HCS1	0.000156819	-0.833405	0.410183	-0.597468	activated, mRNA = (n=307)
YOL133W	HRT1	0.000157552	0.647027	0.12881	0.830888	repressed, mRNA = (n=338)
YIL133C	RPL16A	0.000158455	0.42474	-0.572276	-0.114114	repressed, mRNA ↓ (n=261)
YHR019C	DED81	0.000158598	0.480747	-0.56306	-0.0378264	repressed, mRNA ↓ (n=261)
YDL231C	BRE4	0.000161971	-0.823321	1.01364	0.0731678	activated, mRNA ↑ (n=138)
YML018C		0.000163503	-0.634616	0.100076	-0.583497	activated, mRNA = (n=307)
YGR211W	ZPR1	0.000164219	0.500807	-0.18037	0.358087	repressed, mRNA = (n=338)
YOR085W	OST3	0.000165983	-0.571841	0.0923523	-0.521233	activated, mRNA = (n=307)
YDL085C-A		0.000168576	0.80949	-0.685185	0.343385	repressed, mRNA ↓ (n=261)
YBR015C	MNN2	0.000170806	-0.534375	-0.165025	-0.721663	activated, mRNA = (n=307)
YNL130C	CPT1	0.000172951	-0.602049	0.39403	-0.273165	activated, mRNA = (n=307)
YOR231W	MKK1	0.000176122	-0.752298	0.139835	-0.707032	activated, mRNA = (n=307)
YPR100W	MRPL51	0.000182645	0.656123	-0.612219	0.155601	repressed, mRNA ↓ (n=261)
YDR510W	SMT3	0.000193556	0.621443	-0.732901	-0.0159441	repressed, mRNA ↓ (n=261)
YCL030C	HIS4	0.000196187	0.583159	0.0184627	0.655149	repressed, mRNA = (n=338)
YDR050C	TPI1	0.000199297	0.483758	-0.28351	0.239467	repressed, mRNA = (n=338)
YNL255C	GIS2	0.000214792	0.582914	-0.350356	0.295863	repressed, mRNA = (n=338)
YDL168W	SFA1	0.000215068	0.478238	-0.367913	0.148873	repressed, mRNA = (n=338)
YDR471W	RPL27B	0.000215068	0.50391	-0.508844	0.0482347	repressed, mRNA ↓ (n=261)
YNL208W		0.000218343	0.583068	-0.705467	-0.041084	repressed, mRNA ↓ (n=261)
YGR173W	RBG2	0.000223537	0.547992	-0.320347	0.281705	repressed, mRNA = (n=338)
YLR206W	ENT2	0.000224385	-0.565486	0.463788	-0.157993	activated, mRNA ↑ (n=138)
YPL111W	CAR1	0.00022546	0.522626	0.301064	0.849895	repressed, mRNA = (n=338)
YGR086C	PIL1	0.000225549	0.474507	-0.759888	-0.233759	repressed, mRNA ↓ (n=261)
YHR110W	ERP5	0.000225666	-0.686274	0.28467	-0.486714	activated, mRNA = (n=307)
YBR181C	RPS6B	0.000250358	0.505201	-0.869198	-0.303791	repressed, mRNA ↓ (n=261)
YCR075C	ERS1	0.000253758	-0.822157	0.487146	-0.544311	activated, mRNA ↑ (n=138)
YLL055W	YCT1	0.000255889	-1.03707	1.47813	-0.228207	activated, mRNA ↑ (n=138)
YEL007W	MIT1	0.000269292	-0.562291	0.131889	-0.471347	activated, mRNA = (n=307)
YJL159W	HSP150	0.00028036	0.41471	-0.0881001	0.348568	repressed, mRNA = (n=338)
YKR039W	GAP1	0.00028036	0.496731	0.293083	0.814742	repressed, mRNA = (n=338)
YBR086C	IST2	0.00028339	-0.490923	-0.0413391	-0.548521	activated, mRNA = (n=307)
YJL136C	RPS21B	0.000301341	0.476388	-0.603524	-0.0807589	repressed, mRNA ↓ (n=261)
YGL022W	STT3	0.000312	-0.488994	-0.132833	-0.636813	activated, mRNA = (n=307)
YLL018C-A	COX19	0.000312	0.834829	-0.0452795	0.974052	repressed, mRNA = (n=338)
YDR363W-A	SEM1	0.000314307	0.555725	-0.263797	0.345501	repressed, mRNA = (n=338)
YML063W	RPS1B	0.000314307	0.467801	-0.549315	-0.0340557	repressed, mRNA ↓ (n=261)
YDR438W	THI74	0.000315336	-1.01719	0.333492	-3.56686	activated, mRNA = (n=307)
YHR188C	GPI16	0.000332109	-0.568457	-0.329757	-0.917942	activated, mRNA = (n=307)
YDR064W	RPS13	0.00033342	0.531855	-0.616556	-0.0229388	repressed, mRNA ↓ (n=261)
YLR250W	SSP120	0.00034483	0.566835	-0.32581	0.307693	repressed, mRNA = (n=338)
YPR041W	TIF5	0.00034483	0.428177	-0.406978	0.0551706	repressed, mRNA = (n=338)
YPL004C	LSP1	0.000348867	0.461888	-0.558667	-0.051326	repressed, mRNA ↓ (n=261)
YDL051W	LHP1	0.000379201	0.466953	-0.519112	-0.00566887	repressed, mRNA ↓ (n=261)
YER087C-B	SBH1	0.000383333	0.531727	-0.452104	0.130927	repressed, mRNA ↓ (n=261)
YJL002C	OST1	0.000383333	-0.469868	0.0569649	-0.430066	activated, mRNA = (n=307)
YDR188W	CCT6	0.000385288	0.539226	-0.437459	0.165546	repressed, mRNA ↓ (n=261)
YHR201C	PPX1	0.000394335	0.533041	-0.360339	0.232962	repressed, mRNA = (n=338)
YNL153C	GIM3	0.000396011	0.585292	-0.180965	0.467539	repressed, mRNA = (n=338)
YBR029C	CDS1	0.000405734	-0.55207	0.202747	-0.39422	activated, mRNA = (n=307)
YNL052W	COX5A	0.000405734	0.477475	-0.284466	0.22783	repressed, mRNA = (n=338)
YHR098C	SFB3	0.000415781	-0.476904	0.129233	-0.370962	activated, mRNA = (n=307)
YNL178W	RPS3	0.000415972	0.47415	-0.597704	-0.0745623	repressed, mRNA ↓ (n=261)
YOR014W	RTS1	0.000420125	-0.557798	0.371888	-0.244694	activated, mRNA = (n=307)
YJR120W		0.000420272	-0.939895	0.990521	-0.602121	activated, mRNA ↑ (n=138)
YKR048C	NAP1	0.00042839	0.600148	-0.745376	-0.0420631	repressed, mRNA ↓ (n=261)
YIL126W	STH1	0.000440797	0.556906	-0.497722	0.132911	repressed, mRNA ↓ (n=261)
YBR282W	MRPL27	0.000458865	0.627563	-0.356726	0.359461	repressed, mRNA = (n=338)
YDR387C		0.000467873	-0.850888	0.864893	-0.239795	activated, mRNA ↑ (n=138)
YPL086C	ELP3	0.000467873	0.500279	-0.581045	-0.020934	repressed, mRNA ↓ (n=261)
YDR086C	SSS1	0.000481803	0.472718	-0.119625	0.380261	repressed, mRNA = (n=338)
YER074W-A	YOS1	0.000481803	0.63007	-0.218956	0.492067	repressed, mRNA = (n=338)
YIL156W-B		0.000484538	0.673793	-0.664915	0.147718	repressed, mRNA ↓ (n=261)
YKL145W	RPT1	0.000486091	0.449853	-0.338728	0.14909	repressed, mRNA = (n=338)
YPL091W	GLR1	0.000490256	0.42928	-0.370555	0.0922675	repressed, mRNA = (n=338)
YDR201W	SPC19	0.000492823	0.768022	-0.341759	0.619324	repressed, mRNA = (n=338)
YJL062W	LAS21	0.000517293	-0.606912	0.339487	-0.343888	activated, mRNA = (n=307)
YOL101C	IZH4	0.000517293	-0.823824	-0.0820136	-1.10409	activated, mRNA = (n=307)
YBR220C		0.000520331	-0.68269	0.103743	-0.667582	activated, mRNA = (n=307)
YPL072W	UBP16	0.000520331	-0.866181	0.597819	-0.527778	activated, mRNA ↑ (n=138)
YBL052C	SAS3	0.000536184	-0.82665	0.465372	-0.516924	activated, mRNA ↑ (n=138)
YDL022W	GPD1	0.000536184	0.547701	-0.169252	0.426533	repressed, mRNA = (n=338)
YKR057W	RPS21A	0.000536184	0.46188	-0.570716	-0.0633032	repressed, mRNA ↓ (n=261)
YKL002W	DID4	0.000545785	0.595869	-0.315325	0.364999	repressed, mRNA = (n=338)
YDR160W	SSY1	0.000556676	-0.829877	0.616211	-0.401392	activated, mRNA ↑ (n=138)
YLR043C	TRX1	0.000556676	0.476352	-0.814662	-0.278714	repressed, mRNA ↓ (n=261)
YBR245C	ISW1	0.000580401	0.48939	-0.522973	0.0196468	repressed, mRNA ↓ (n=261)
YNL112W	DBP2	0.000598828	0.493392	-0.83606	-0.279105	repressed, mRNA ↓ (n=261)
YPR036W-A	SPO24	0.000599543	0.562255	0.00402072	0.608364	repressed, mRNA = (n=338)
YER161C	SPT2	0.00060326	0.698458	-0.242664	0.59148	repressed, mRNA = (n=338)
YKL082C	RRP14	0.00060326	0.547881	-0.324647	0.290815	repressed, mRNA = (n=338)
YPL013C	MRPS16	0.000604434	0.610348	-0.511523	0.200709	repressed, mRNA ↓ (n=261)
YLR344W	RPL26A	0.000612503	0.5649	-0.506749	0.139775	repressed, mRNA ↓ (n=261)
YCL057C-A	MIC10	0.000625835	0.595896	-0.451102	0.228785	repressed, mRNA ↓ (n=261)
YIL053W	GPP1	0.000634924	0.359231	-0.140402	0.238306	repressed, mRNA = (n=338)
YLR448W	RPL6B	0.00064241	0.571709	-0.680098	-0.0237428	repressed, mRNA ↓ (n=261)
YOR257W	CDC31	0.000642921	0.708561	-0.605948	0.264391	repressed, mRNA ↓ (n=261)
YEL023C		0.00066522	-1.00354	0.773683	-1.46232	activated, mRNA ↑ (n=138)
YGL245W	GUS1	0.000671994	0.458367	-0.610925	-0.106382	repressed, mRNA ↓ (n=261)
YMR219W	ESC1	0.000689238	0.608256	-0.0374894	0.654858	repressed, mRNA = (n=338)
YOL111C	MDY2	0.000713004	0.573078	-0.30307	0.342887	repressed, mRNA = (n=338)
YMR016C	SOK2	0.000722338	-0.594868	-0.068619	-0.709633	activated, mRNA = (n=307)
YOR127W	RGA1	0.000739683	-0.652981	0.410668	-0.339663	activated, mRNA = (n=307)
YBR003W	COQ1	0.000770358	-0.561769	0.0833075	-0.525532	activated, mRNA = (n=307)
YDL082W	RPL13A	0.00080495	0.461846	-0.593253	-0.0800098	repressed, mRNA ↓ (n=261)
YDL145C	COP1	0.00080495	-0.410357	-0.0848244	-0.504173	activated, mRNA = (n=307)
YHR086W	NAM8	0.00080495	-0.672176	0.156907	-0.61237	activated, mRNA = (n=307)
YLR360W	VPS38	0.00080495	-0.713082	0.568793	-0.294202	activated, mRNA ↑ (n=138)
YML073C	RPL6A	0.000807451	0.364895	-0.63372	-0.237599	repressed, mRNA ↓ (n=261)
YBR231C	SWC5	0.000827256	0.767697	-0.251261	0.724877	repressed, mRNA = (n=338)
YHR191C	CTF8	0.000827256	0.800667	-0.571742	0.513431	repressed, mRNA ↓ (n=261)
YLR398C	SKI2	0.000829869	0.49914	-0.214527	0.333999	repressed, mRNA = (n=338)
YBR263W	SHM1	0.000832921	-0.44176	-0.397195	-0.846125	activated, mRNA = (n=307)
YIL123W	SIM1	0.000832921	0.446928	-0.301865	0.178073	repressed, mRNA = (n=338)
YML106W	URA5	0.000838912	-0.447509	-0.339156	-0.795642	activated, mRNA = (n=307)
YOR021C	SFM1	0.000838912	0.498538	-0.604852	-0.042972	repressed, mRNA ↓ (n=261)
YBR173C	UMP1	0.000860199	0.65669	-0.577369	0.21347	repressed, mRNA ↓ (n=261)
YOR312C	RPL20B	0.000862863	-0.515745	0.279395	-0.283804	activated, mRNA = (n=307)
YBR035C	PDX3	0.000870805	0.53057	-0.475558	0.122694	repressed, mRNA ↓ (n=261)
YCL025C	AGP1	0.000873394	0.522517	0.149965	0.71766	repressed, mRNA = (n=338)
YMR128W	ECM16	0.000881074	0.514079	-0.358494	0.215973	repressed, mRNA = (n=338)
YBR248C	HIS7	0.000896033	0.481296	-0.324979	0.205197	repressed, mRNA = (n=338)
YDL180W		0.00090135	-0.616536	0.333151	-0.355344	activated, mRNA = (n=307)
YMR122W-A		0.00090135	0.542559	-0.23667	0.362084	repressed, mRNA = (n=338)
YDL070W	BDF2	0.000902745	-0.514896	0.452629	-0.104194	activated, mRNA ↑ (n=138)
YDR328C	SKP1	0.000902745	0.527517	-0.517525	0.0816851	repressed, mRNA ↓ (n=261)
YER048C	CAJ1	0.000911182	0.522829	-0.341701	0.242409	repressed, mRNA = (n=338)
YFR004W	RPN11	0.000911182	0.48413	-0.169324	0.353595	repressed, mRNA = (n=338)
YBR009C	HHF1	0.00093777	0.563293	-0.373002	0.264435	repressed, mRNA = (n=338)
YLR180W	SAM1	0.000980717	0.402284	-0.105536	0.320469	repressed, mRNA = (n=338)
YFL038C	YPT1	0.000984044	0.47953	-0.486679	0.0471291	repressed, mRNA ↓ (n=261)
YGR090W	UTP22	0.000995195	-0.49018	0.0738643	-0.446065	activated, mRNA = (n=307)
YMR227C	TAF7	0.00102296	0.63055	-0.329337	0.413968	repressed, mRNA = (n=338)
YER172C	BRR2	0.00105208	0.504811	-0.159111	0.397921	repressed, mRNA = (n=338)
YDR156W	RPA14	0.00108031	0.602038	-0.451738	0.24958	repressed, mRNA ↓ (n=261)
YDL185W	VMA1	0.00110644	0.40427	-0.49363	-0.057171	repressed, mRNA ↓ (n=261)
YDR251W	PAM1	0.00110644	-0.530247	0.438001	-0.145187	activated, mRNA ↑ (n=138)
YDR496C	PUF6	0.00110644	0.417841	-0.518206	-0.0606983	repressed, mRNA ↓ (n=261)
YLR078C	BOS1	0.00110644	-0.627592	0.734712	-0.0158797	activated, mRNA ↑ (n=138)
YML019W	OST6	0.00110644	-0.567403	0.356574	-0.271006	activated, mRNA = (n=307)
YAL012W	CYS3	0.00112344	0.434679	-0.512683	-0.0367299	repressed, mRNA ↓ (n=261)
YER024W	YAT2	0.00117887	-0.84422	0.884189	-0.236055	activated, mRNA ↑ (n=138)
YMR090W		0.00118653	-0.720119	0.362311	-0.517255	activated, mRNA = (n=307)
YER094C	PUP3	0.00120299	0.476334	-0.366133	0.16268	repressed, mRNA = (n=338)
YGR027C	RPS25A	0.00122121	0.478371	-0.723946	-0.178119	repressed, mRNA ↓ (n=261)
YKL122C	SRP21	0.00122121	-0.575316	0.509438	-0.15227	activated, mRNA ↑ (n=138)
YNL079C	TPM1	0.00122121	0.789184	-0.701937	0.395251	repressed, mRNA ↓ (n=261)
YPL224C	MMT2	0.00122121	-0.681741	0.441144	-0.374474	activated, mRNA ↑ (n=138)
YNL215W	IES2	0.00123556	0.611014	-0.324478	0.385846	repressed, mRNA = (n=338)
YPL204W	HRR25	0.00126629	-0.479599	0.399565	-0.120771	activated, mRNA = (n=307)
YDR345C	HXT3	0.00134514	0.422748	-0.674304	-0.202061	repressed, mRNA ↓ (n=261)
YOL104C	NDJ1	0.00142457	-0.849585	1.46251	0.319967	activated, mRNA ↑ (n=138)
YBR293W	VBA2	0.00143047	-0.777104	1.31947	0.326906	activated, mRNA ↑ (n=138)
YMR197C	VTI1	0.00143047	0.538939	-0.152021	0.44628	repressed, mRNA = (n=338)
YNL135C	FPR1	0.00143047	0.400689	-0.329546	0.100516	repressed, mRNA = (n=338)
YIR009W	MSL1	0.00146044	0.776391	0.231924	1.15262	repressed, mRNA = (n=338)
YDR412W	RRP17	0.00147304	0.58014	-0.445735	0.227132	repressed, mRNA ↓ (n=261)
YJR004C	SAG1	0.00147531	-0.952054	1.0428	-0.475784	activated, mRNA ↑ (n=138)
YOL039W	RPP2A	0.00147531	0.766263	-1.21629	-0.10697	repressed, mRNA ↓ (n=261)
YDR322C-A	TIM11	0.00149717	0.514066	-0.19692	0.367833	repressed, mRNA = (n=338)
YLR058C	SHM2	0.00151394	0.414719	-0.17797	0.266078	repressed, mRNA = (n=338)
YOR361C	PRT1	0.00151394	0.460326	-0.471876	0.0397042	repressed, mRNA ↓ (n=261)
YDR528W	HLR1	0.00152012	-0.756622	0.20513	-0.747764	activated, mRNA = (n=307)
YNL007C	SIS1	0.00152012	0.482768	-0.0837503	0.436118	repressed, mRNA = (n=338)
YPR062W	FCY1	0.00156002	0.480045	-0.492064	0.0468275	repressed, mRNA ↓ (n=261)
YNL294C	RIM21	0.00158316	-0.695775	0.783342	-0.0489231	activated, mRNA ↑ (n=138)
YOR355W	GDS1	0.00159421	-0.470936	0.0986054	-0.395744	activated, mRNA = (n=307)
YGR029W	ERV1	0.00160826	0.613481	-0.348719	0.379697	repressed, mRNA = (n=338)
YGR215W	RSM27	0.00161095	0.614778	-0.545033	0.192409	repressed, mRNA ↓ (n=261)
YLR096W	KIN2	0.00161095	-0.524663	0.221018	-0.348661	activated, mRNA = (n=307)
YML030W	RCF1	0.0016197	0.603541	-0.496184	0.220528	repressed, mRNA ↓ (n=261)
YNL074C	MLF3	0.00165114	-0.50697	0.409893	-0.148859	activated, mRNA = (n=307)
YLR318W	EST2	0.00169188	-0.90896	0.978024	-0.371346	activated, mRNA ↑ (n=138)
YDL067C	COX9	0.00169395	0.527773	-0.468695	0.125654	repressed, mRNA ↓ (n=261)
YKR058W	GLG1	0.00170887	-0.865108	0.501735	-0.716251	activated, mRNA ↑ (n=138)
YMR018W		0.00170887	-0.746899	1.57419	-2.61729	activated, mRNA ↑ (n=138)
YJL016W		0.00171055	-0.68309	0.218989	-0.57369	activated, mRNA = (n=307)
YDR258C	HSP78	0.0017287	0.43199	-0.0231377	0.438607	repressed, mRNA = (n=338)
YHR204W	MNL1	0.00176284	-0.649952	0.824319	0.0560706	activated, mRNA ↑ (n=138)
YKR062W	TFA2	0.00178747	0.565652	-0.126319	0.50805	repressed, mRNA = (n=338)
YBR249C	ARO4	0.00183012	0.386501	-0.370793	0.0481811	repressed, mRNA = (n=338)
YDR384C	ATO3	0.00185525	0.503044	-0.348077	0.217859	repressed, mRNA = (n=338)
YDR497C	ITR1	0.00186845	-0.488219	-0.00764191	-0.519301	activated, mRNA = (n=307)
YPL066W	RGL1	0.00192279	-0.702244	0.55967	-0.268984	activated, mRNA ↑ (n=138)
YNL046W		0.00195777	-0.671103	1.26404	0.413162	activated, mRNA ↑ (n=138)
YGL178W	MPT5	0.00201363	-0.644415	0.602237	-0.215144	activated, mRNA ↑ (n=138)
YDR299W	BFR2	0.00201513	0.520494	-0.502306	0.0977742	repressed, mRNA ↓ (n=261)
YLR188W	MDL1	0.00201513	-0.539695	0.171334	-0.416961	activated, mRNA = (n=307)
YPL039W		0.00201513	-0.824426	0.338224	-0.83431	activated, mRNA = (n=307)
YER091C	MET6	0.00202305	0.479933	-0.196423	0.324724	repressed, mRNA = (n=338)
YJR122W	IBA57	0.00206041	-0.593619	0.0911633	-0.567046	activated, mRNA = (n=307)
YNL176C	TDA7	0.00208837	-0.588448	0.204839	-0.457598	activated, mRNA = (n=307)
YOR346W	REV1	0.00210115	-0.577915	0.425957	-0.214651	activated, mRNA = (n=307)
YLR264W	RPS28B	0.00216835	0.497595	-0.512792	0.0442721	repressed, mRNA ↓ (n=261)
YHR051W	COX6	0.00221417	0.472421	-0.529167	0.00263957	repressed, mRNA ↓ (n=261)
YOR091W	TMA46	0.00221417	0.551043	-0.507996	0.132327	repressed, mRNA ↓ (n=261)
YMR318C	ADH6	0.00222834	0.40881	-0.630387	-0.177362	repressed, mRNA ↓ (n=261)
YDR063W	AIM7	0.00222919	0.582307	-0.216225	0.455162	repressed, mRNA = (n=338)
YDR499W	LCD1	0.00222919	-0.717667	0.815482	-0.120446	activated, mRNA ↑ (n=138)
YPL050C	MNN9	0.00222919	-0.438813	-0.218058	-0.664795	activated, mRNA = (n=307)
YDR525W-A	SNA2	0.00225227	0.698897	-0.357626	0.499068	repressed, mRNA = (n=338)
YGL160W	AIM14	0.00225227	-0.58352	0.224223	-0.426111	activated, mRNA = (n=307)
YER077C		0.00225843	0.587983	-0.311046	0.386905	repressed, mRNA = (n=338)
YDR148C	KGD2	0.00226891	0.498134	-0.453682	0.108047	repressed, mRNA ↓ (n=261)
YKL138C-A	HSK3	0.00232129	0.731866	0.0863697	0.949059	repressed, mRNA = (n=338)
YHR115C	DMA1	0.00233956	-0.513815	0.196549	-0.364671	activated, mRNA = (n=307)
YOL013W-A		0.00233956	-0.863472	0.27408	-2.39771	activated, mRNA = (n=307)
YCR037C	PHO87	0.00235964	-0.563671	0.548724	-0.0969109	activated, mRNA ↑ (n=138)
YKL161C	KDX1	0.00235964	-0.628161	0.683463	-0.0660916	activated, mRNA ↑ (n=138)
YDR152W	GIR2	0.00236993	0.477732	-0.232123	0.29875	repressed, mRNA = (n=338)
YML092C	PRE8	0.00255249	0.39736	-0.34978	0.0827268	repressed, mRNA = (n=338)
YOR327C	SNC2	0.00256507	0.517656	-0.491792	0.101456	repressed, mRNA ↓ (n=261)
YDL227C	HO	0.00267342	0.429344	-0.290398	0.180956	repressed, mRNA = (n=338)
YOR122C	PFY1	0.00274007	0.408437	-0.289455	0.152094	repressed, mRNA = (n=338)
YNL149C	PGA2	0.00275573	0.531003	-0.631713	-0.00126187	repressed, mRNA ↓ (n=261)
YDL066W	IDP1	0.00282465	-0.392923	-0.200769	-0.601578	activated, mRNA = (n=307)
YNL080C	EOS1	0.00282465	-0.624439	0.0478821	-0.646311	activated, mRNA = (n=307)
YDR434W	GPI17	0.00282852	-0.512553	0.152197	-0.407818	activated, mRNA = (n=307)
YJL187C	SWE1	0.0028423	-0.583109	0.203561	-0.440902	activated, mRNA = (n=307)
YGL070C	RPB9	0.00285053	0.52354	-0.123593	0.45702	repressed, mRNA = (n=338)
YGL068W	MNP1	0.00287448	0.41647	-0.429135	0.0303278	repressed, mRNA = (n=338)
YIR016W		0.00287448	-0.929109	-0.0352325	-1.59965	activated, mRNA = (n=307)
YOR027W	STI1	0.00287448	0.38417	0.0511578	0.45283	repressed, mRNA = (n=338)
YER035W	EDC2	0.00294291	0.620064	0.414216	1.07577	repressed, mRNA = (n=338)
YJR112W	NNF1	0.00294291	0.694684	-0.599957	0.333645	repressed, mRNA ↓ (n=261)
YKL166C	TPK3	0.00294291	-0.568755	0.572715	-0.0866154	activated, mRNA ↑ (n=138)
YPR010C-A		0.00294552	0.557138	-0.443814	0.200203	repressed, mRNA ↓ (n=261)
YDR034C	LYS14	0.00297507	-0.55587	0.421739	-0.20625	activated, mRNA = (n=307)
YEL042W	GDA1	0.00297507	-0.440284	-0.386798	-0.83444	activated, mRNA = (n=307)
YGL099W	LSG1	0.00297507	0.458817	-0.523613	-0.00802783	repressed, mRNA ↓ (n=261)
YJR092W	BUD4	0.00297507	0.4841	-0.127836	0.411001	repressed, mRNA = (n=338)
YKL142W	MRP8	0.00297507	0.470673	-0.470032	0.0623289	repressed, mRNA ↓ (n=261)
YMR196W		0.00297507	-0.674044	0.59863	-0.23479	activated, mRNA ↑ (n=138)
YML081W	TDA9	0.00300888	-0.552874	0.159254	-0.442358	activated, mRNA = (n=307)
YDR226W	ADK1	0.00301863	0.364303	-0.374535	0.0198001	repressed, mRNA = (n=338)
YDR456W	NHX1	0.00304246	-0.482922	0.0557103	-0.459619	activated, mRNA = (n=307)
YHR005C-A	TIM10	0.00315781	0.450164	-0.444573	0.0564409	repressed, mRNA ↓ (n=261)
YDR072C	IPT1	0.00315883	-0.494659	0.192315	-0.343663	activated, mRNA = (n=307)
YOR077W	RTS2	0.00315883	0.771727	0.0462098	1.0591	repressed, mRNA = (n=338)
YBL017C	PEP1	0.00317809	-0.426602	0.277372	-0.177108	activated, mRNA = (n=307)
YER090W	TRP2	0.00317809	0.366868	-0.32402	0.0723031	repressed, mRNA = (n=338)
YEL021W	URA3	0.00329996	0.38974	-0.0371284	0.382201	repressed, mRNA = (n=338)
YOR010C	TIR2	0.00334366	-0.803761	1.31027	-1.76749	activated, mRNA ↑ (n=138)
YIR004W	DJP1	0.00340212	0.49494	-0.429861	0.139186	repressed, mRNA = (n=338)
YHL024W	RIM4	0.00344506	-0.775927	0.317533	-0.847333	activated, mRNA = (n=307)
YBR079C	RPG1	0.00345777	0.395817	-0.392161	0.0415718	repressed, mRNA = (n=338)
YKL152C	GPM1	0.00347567	0.399196	-0.306052	0.128771	repressed, mRNA = (n=338)
YBR002C	RER2	0.00349148	0.56576	-0.00438169	0.644387	repressed, mRNA = (n=338)
YBR229C	ROT2	0.00352781	-0.542113	0.110623	-0.495942	activated, mRNA = (n=307)
YBR089C-A	NHP6B	0.00353249	0.588731	-0.36457	0.341391	repressed, mRNA = (n=338)
YBR298C	MAL31	0.00356207	-0.783417	0.837218	-1.40449	activated, mRNA ↑ (n=138)
YMR187C		0.00357819	-0.745081	0.417912	-0.572872	activated, mRNA = (n=307)
YPL250C	ICY2	0.00362123	0.576124	0.227552	0.862124	repressed, mRNA = (n=338)
YHR041C	SRB2	0.00362973	-0.637422	-0.222984	-0.934667	activated, mRNA = (n=307)
YCL050C	APA1	0.00364607	0.362597	-0.157484	0.230307	repressed, mRNA = (n=338)
YDR180W	SCC2	0.00375688	-0.620903	0.0981454	-0.624781	activated, mRNA = (n=307)
YOR329C	SCD5	0.00375991	-0.501775	0.440264	-0.126048	activated, mRNA ↑ (n=138)
YER095W	RAD51	0.00377245	0.559819	-0.240759	0.409535	repressed, mRNA = (n=338)
YKL140W	TGL1	0.00377245	-0.534156	0.242982	-0.351025	activated, mRNA = (n=307)
YDR519W	FPR2	0.00378636	0.534239	-0.455195	0.172536	repressed, mRNA ↓ (n=261)
YDL065C	PEX19	0.00379546	0.534206	-0.31906	0.296104	repressed, mRNA = (n=338)
YFR005C	SAD1	0.00380102	-0.579519	0.631806	-0.0505833	activated, mRNA ↑ (n=138)
YIL114C	POR2	0.00380102	-0.641818	0.540705	-0.275842	activated, mRNA ↑ (n=138)
YNL308C	KRI1	0.00387961	0.479494	-0.400095	0.147274	repressed, mRNA = (n=338)
YLR363C	NMD4	0.00390537	0.552174	0.550589	1.13226	repressed, mRNA ↑ (n=8)
YDL181W	INH1	0.00391718	0.589695	-0.651508	0.067788	repressed, mRNA ↓ (n=261)
YOR226C	ISU2	0.00391718	0.507022	-0.274337	0.294239	repressed, mRNA = (n=338)
YMR105C	PGM2	0.0039536	-0.599665	-0.0462342	-0.724637	activated, mRNA = (n=307)
YHR203C	RPS4B	0.00396978	0.473917	-0.871676	-0.309497	repressed, mRNA ↓ (n=261)
YBL024W	NCL1	0.00399117	0.407371	-0.410095	0.0401045	repressed, mRNA = (n=338)
YIR019C	FLO11	0.0040039	-0.773968	1.17794	-1.71745	activated, mRNA ↑ (n=138)
YPL249C-A	RPL36B	0.00402386	0.669891	-0.649278	0.227953	repressed, mRNA ↓ (n=261)
YNL268W	LYP1	0.0040789	0.382989	-0.204816	0.212083	repressed, mRNA = (n=338)
YPR121W	THI22	0.00412015	-0.745792	0.436659	-2.03351	activated, mRNA ↑ (n=138)
YER006W	NUG1	0.00413484	0.386516	-0.487887	-0.0635327	repressed, mRNA ↓ (n=261)
YDR147W	EKI1	0.00416556	-0.574763	0.642486	-0.024472	activated, mRNA ↑ (n=138)
YPL237W	SUI3	0.00418101	0.397498	-0.416991	0.0234398	repressed, mRNA = (n=338)
YLR208W	SEC13	0.00423414	0.379208	-0.27211	0.138616	repressed, mRNA = (n=338)
YLR223C	IFH1	0.00423414	0.516461	-0.39615	0.208953	repressed, mRNA = (n=338)
YCR044C	PER1	0.00423731	-0.560238	0.278153	-0.357758	activated, mRNA = (n=307)
YDR513W	GRX2	0.00424785	0.460404	-0.590447	-0.064052	repressed, mRNA ↓ (n=261)
YNR003C	RPC34	0.00425137	0.511109	-0.330163	0.256305	repressed, mRNA = (n=338)
YCL005W	LDB16	0.00427583	-0.667056	0.339127	-0.473422	activated, mRNA = (n=307)
YJL008C	CCT8	0.00427583	0.368601	-0.296887	0.104788	repressed, mRNA = (n=338)
YDR452W	PPN1	0.00427824	-0.445132	0.420561	-0.0592079	activated, mRNA = (n=307)
YHR200W	RPN10	0.00427824	0.415879	-0.324862	0.132946	repressed, mRNA = (n=338)
YFR030W	MET10	0.00432774	-0.461645	0.37812	-0.124853	activated, mRNA = (n=307)
YNL061W	NOP2	0.00432774	0.410472	-0.656348	-0.191021	repressed, mRNA ↓ (n=261)
YJR117W	STE24	0.00434077	-0.426348	0.0949374	-0.358395	activated, mRNA = (n=307)
YMR145C	NDE1	0.00434077	0.327052	-0.475912	-0.121481	repressed, mRNA ↓ (n=261)
YPL043W	NOP4	0.00434077	0.397256	-0.594712	-0.151389	repressed, mRNA ↓ (n=261)
YPL225W		0.00454281	0.473327	-0.300494	0.224276	repressed, mRNA = (n=338)
YPL184C	MRN1	0.00455149	-0.431921	-0.07888	-0.528318	activated, mRNA = (n=307)
YML088W	UFO1	0.00457315	0.534965	-0.429985	0.210254	repressed, mRNA = (n=338)
YLR022C	SDO1	0.00459456	0.447536	0.0238949	0.506988	repressed, mRNA = (n=338)
YEL011W	GLC3	0.00459908	-0.605168	-0.13155	-0.822513	activated, mRNA = (n=307)
YHR067W	HTD2	0.00464049	-0.712016	0.784581	-0.205603	activated, mRNA ↑ (n=138)
YLR259C	HSP60	0.00465673	0.436145	-0.309279	0.170505	repressed, mRNA = (n=338)
YLR435W	TSR2	0.00465673	0.484327	-0.563514	-0.00219865	repressed, mRNA ↓ (n=261)
YPL270W	MDL2	0.00470726	-0.515188	0.352704	-0.224216	activated, mRNA = (n=307)
YER025W	GCD11	0.00471444	0.339758	-0.336685	0.0274974	repressed, mRNA = (n=338)
YBL020W	RFT1	0.00475711	-0.555175	0.300895	-0.332329	activated, mRNA = (n=307)
YGR175C	ERG1	0.00475711	0.369899	-0.38115	0.0187597	repressed, mRNA = (n=338)
YOR117W	RPT5	0.00475711	0.396673	-0.22408	0.207368	repressed, mRNA = (n=338)
YOR253W	NAT5	0.00475711	-0.578589	0.302357	-0.388255	activated, mRNA = (n=307)
YBL041W	PRE7	0.00479172	0.389482	-0.140591	0.281028	repressed, mRNA = (n=338)
YKL065C	YET1	0.00483104	-0.49133	0.212803	-0.328702	activated, mRNA = (n=307)
YNL287W	SEC21	0.00491198	-0.351755	-0.166967	-0.523756	activated, mRNA = (n=307)
YPL266W	DIM1	0.00491198	0.460633	-0.531662	-0.00090102	repressed, mRNA ↓ (n=261)
YDR165W	TRM82	0.00496452	-0.464378	0.0550659	-0.443175	activated, mRNA = (n=307)
YOR175C	ALE1	0.00504379	-0.437542	0.0296102	-0.431226	activated, mRNA = (n=307)
YLR126C		0.00512062	0.606625	-0.218779	0.52457	repressed, mRNA = (n=338)
YMR273C	ZDS1	0.00514503	-0.612757	0.204876	-0.52095	activated, mRNA = (n=307)
YGR005C	TFG2	0.00524019	0.481436	-0.400733	0.151789	repressed, mRNA = (n=338)
YPL263C	KEL3	0.00524019	0.447768	-0.343044	0.164472	repressed, mRNA = (n=338)
YDR356W	SPC110	0.00525263	0.548312	-0.271775	0.370529	repressed, mRNA = (n=338)
YPL246C	RBD2	0.00525506	-0.429915	-0.0474183	-0.497979	activated, mRNA = (n=307)
YGL187C	COX4	0.00527883	0.375968	-0.21599	0.186859	repressed, mRNA = (n=338)
YOR042W	CUE5	0.00532475	0.534015	-0.509731	0.128871	repressed, mRNA ↓ (n=261)
YMR252C		0.00545277	-0.828483	0.602639	-0.847891	activated, mRNA ↑ (n=138)
YMR199W	CLN1	0.00545897	-0.56304	0.184186	-0.458787	activated, mRNA = (n=307)
YMR038C	CCS1	0.00553329	0.389932	-0.393511	0.0377536	repressed, mRNA = (n=338)
YOR342C		0.0055356	-0.485287	0.0670916	-0.456054	activated, mRNA = (n=307)
YJR070C	LIA1	0.00559824	0.394504	-0.462416	-0.0238431	repressed, mRNA ↓ (n=261)
YNL220W	ADE12	0.00559824	0.395907	-0.126673	0.302999	repressed, mRNA = (n=338)
YDR353W	TRR1	0.00565859	0.377904	-0.384896	0.0298618	repressed, mRNA = (n=338)
YIR037W	HYR1	0.00565859	0.449143	-0.601859	-0.0863418	repressed, mRNA ↓ (n=261)
YFL005W	SEC4	0.00570938	0.397206	-0.322623	0.112507	repressed, mRNA = (n=338)
YOL060C	MAM3	0.00576335	-0.482669	0.356824	-0.176543	activated, mRNA = (n=307)
YGL078C	DBP3	0.00579768	0.41862	-0.594956	-0.11887	repressed, mRNA ↓ (n=261)
YIL041W	GVP36	0.00579768	0.438643	-0.705214	-0.198554	repressed, mRNA ↓ (n=261)
YBR111C	YSA1	0.00582569	0.43476	-0.44052	0.0511319	repressed, mRNA ↓ (n=261)
YGR198W	YPP1	0.00583185	-0.525252	0.46099	-0.134575	activated, mRNA ↑ (n=138)
YHR083W	SAM35	0.00588321	-0.543953	-0.20155	-0.781871	activated, mRNA = (n=307)
YHR128W	FUR1	0.00588321	0.357789	-0.290379	0.0956184	repressed, mRNA = (n=338)
YGL048C	RPT6	0.00590809	0.35964	-0.351576	0.0427717	repressed, mRNA = (n=338)
YJL050W	MTR4	0.0059276	0.36994	-0.462562	-0.0560228	repressed, mRNA ↓ (n=261)
YDR371W	CTS2	0.00596873	-0.603124	0.47407	-0.257054	activated, mRNA ↑ (n=138)
YBL092W	RPL32	0.0060969	0.306887	-0.518767	-0.186453	repressed, mRNA ↓ (n=261)
YPR165W	RHO1	0.0060969	0.336959	-0.32529	0.0397263	repressed, mRNA = (n=338)
YEL024W	RIP1	0.00613725	0.40536	-0.0981225	0.337456	repressed, mRNA = (n=338)
YPL028W	ERG10	0.0061629	0.395356	-0.458471	-0.017642	repressed, mRNA ↓ (n=261)
YGL240W	DOC1	0.00616509	0.757494	0.409366	1.39677	repressed, mRNA = (n=338)
YPR128C	ANT1	0.00616509	-0.564246	0.273459	-0.390358	activated, mRNA = (n=307)
YLR150W	STM1	0.00618673	0.445027	-0.622133	-0.112394	repressed, mRNA ↓ (n=261)
YHR211W	FLO5	0.00619787	-0.665087	0.85194	-1.34921	activated, mRNA ↑ (n=138)
YOR083W	WHI5	0.00623218	0.691965	-0.292169	0.636593	repressed, mRNA = (n=338)
YER156C		0.00626002	0.364131	-0.504668	-0.101716	repressed, mRNA ↓ (n=261)
YCL005W-A	VMA9	0.0062862	0.486975	-0.471713	0.0879875	repressed, mRNA ↓ (n=261)
YMR006C	PLB2	0.0062862	-0.478779	0.0518638	-0.471535	activated, mRNA = (n=307)
YBR270C	BIT2	0.00630178	-0.809735	1.42669	-0.0145196	activated, mRNA ↑ (n=138)
YLL010C	PSR1	0.00630178	-0.482426	0.49854	-0.0449575	activated, mRNA ↑ (n=138)
YOR095C	RKI1	0.00631224	0.421941	-0.320127	0.147387	repressed, mRNA = (n=338)
YPL132W	COX11	0.00631224	-0.59249	0.23097	-0.462875	activated, mRNA = (n=307)
YMR293C	HER2	0.00635744	-0.677683	0.65842	-0.249683	activated, mRNA ↑ (n=138)
YML108W		0.00638576	0.588805	-0.18365	0.510309	repressed, mRNA = (n=338)
YHR042W	NCP1	0.00639253	-0.448937	-0.33122	-0.79296	activated, mRNA = (n=307)
YMR031C	EIS1	0.00644484	0.452199	-0.444571	0.0703783	repressed, mRNA ↓ (n=261)
YDR172W	SUP35	0.00647531	0.313178	-0.299497	0.0351332	repressed, mRNA = (n=338)
YHL013C	OTU2	0.00647531	0.529318	-0.310225	0.308468	repressed, mRNA = (n=338)
YGL167C	PMR1	0.0064812	-0.407446	-0.143434	-0.564327	activated, mRNA = (n=307)
YDR462W	MRPL28	0.00654848	0.556244	-0.441987	0.229908	repressed, mRNA ↓ (n=261)
YJL033W	HCA4	0.00658476	0.416998	-0.78514	-0.30153	repressed, mRNA ↓ (n=261)
YLR144C	ACF2	0.00658981	-0.511724	0.59403	-0.00131755	activated, mRNA ↑ (n=138)
YDL073W		0.00670063	-0.533284	0.325189	-0.271043	activated, mRNA = (n=307)
YEL004W	YEA4	0.0067789	-0.726944	0.942609	-0.229341	activated, mRNA ↑ (n=138)
YDL206W		0.00697168	-0.734195	0.492953	-0.48954	activated, mRNA ↑ (n=138)
YPR181C	SEC23	0.00697168	-0.331509	-0.0434617	-0.382987	activated, mRNA = (n=307)
YJR060W	CBF1	0.00714747	0.500661	0.079957	0.626531	repressed, mRNA = (n=338)
YDR097C	MSH6	0.0071507	0.469206	-0.369947	0.167899	repressed, mRNA = (n=338)
YBR052C	RFS1	0.00717748	0.543881	-0.658598	0.0153213	repressed, mRNA ↓ (n=261)
YPL272C	PBI1	0.00719416	-0.649128	0.847559	#N/A	not significant (n=4576)
YJR046W	TAH11	0.00719585	-0.495766	0.235625	-0.308001	activated, mRNA = (n=307)
YNL143C		0.00734033	0.757087	0.504889	1.54278	repressed, mRNA ↑ (n=8)
YDR280W	RRP45	0.00746896	0.484594	-0.40853	0.156944	repressed, mRNA = (n=338)
YBR137W		0.00760025	0.469819	-0.324892	0.209798	repressed, mRNA = (n=338)
YCL058W-A	ADF1	0.00760025	0.610509	-0.565687	0.225141	repressed, mRNA ↓ (n=261)
YDL083C	RPS16B	0.00760025	0.37965	-0.616875	-0.186336	repressed, mRNA ↓ (n=261)
YDR087C	RRP1	0.00760025	0.446341	-0.610816	-0.0913815	repressed, mRNA ↓ (n=261)
YER154W	OXA1	0.00760025	-0.439905	0.184111	-0.286766	activated, mRNA = (n=307)
YJL041W	NSP1	0.00760025	-0.378884	0.099257	-0.300641	activated, mRNA = (n=307)
YOR349W	CIN1	0.00760025	-0.682345	0.427533	-0.470022	activated, mRNA = (n=307)
YLR243W	GPN3	0.00760408	-0.472803	0.150496	-0.373476	activated, mRNA = (n=307)
YDR023W	SES1	0.00762591	0.323913	-0.233428	0.11357	repressed, mRNA = (n=338)
YDR261C-D		0.00762591	-0.749375	1.00108	-1.15674	activated, mRNA ↑ (n=138)
YNL197C	WHI3	0.00762591	-0.446719	0.347783	-0.149159	activated, mRNA = (n=307)
YPL244C	HUT1	0.00762591	-0.519388	0.276978	-0.30203	activated, mRNA = (n=307)
YDR272W	GLO2	0.00763675	0.450767	-0.345296	0.162131	repressed, mRNA = (n=338)
YOR081C	TGL5	0.00763675	-0.540734	0.177946	-0.437348	activated, mRNA = (n=307)
YDR046C	BAP3	0.00767238	0.386386	-0.0600971	0.360096	repressed, mRNA = (n=338)
YNL020C	ARK1	0.00767238	-0.623895	0.619135	-0.20305	activated, mRNA ↑ (n=138)
YDR483W	KRE2	0.00781603	-0.383563	-0.146189	-0.539674	activated, mRNA = (n=307)
YPL222W	FMP40	0.00794337	-0.663826	0.030864	-0.783297	activated, mRNA = (n=307)
YGR126W		0.00798722	0.713284	0.0282042	0.985625	repressed, mRNA = (n=338)
YJL189W	RPL39	0.00800087	0.380642	-0.570598	-0.151672	repressed, mRNA ↓ (n=261)
YOR004W	UTP23	0.00800087	0.468506	-0.575428	-0.0247126	repressed, mRNA ↓ (n=261)
YER127W	LCP5	0.00800818	0.430057	-0.508733	-0.017368	repressed, mRNA ↓ (n=261)
YKL181W	PRS1	0.00805535	-0.320582	-0.389539	-0.703858	activated, mRNA = (n=307)
YPR094W	RDS3	0.00805535	0.599667	-0.130374	0.583881	repressed, mRNA = (n=338)
YML074C	FPR3	0.00811012	0.41687	-0.415607	0.0549665	repressed, mRNA = (n=338)
YAL025C	MAK16	0.00819342	0.414762	-0.581409	-0.106392	repressed, mRNA ↓ (n=261)
YPR117W		0.00822273	-0.674115	0.393125	-0.434416	activated, mRNA = (n=307)
YPR020W	ATP20	0.00828333	0.394131	-0.268317	0.162863	repressed, mRNA = (n=338)
YGL238W	CSE1	0.00836457	-0.39399	0.290893	-0.130133	activated, mRNA = (n=307)
YGL026C	TRP5	0.00846768	0.392953	-0.524516	-0.0845953	repressed, mRNA ↓ (n=261)
YNL283C	WSC2	0.00846768	-0.495446	0.111104	-0.419548	activated, mRNA = (n=307)
YLR105C	SEN2	0.00848822	-0.658194	0.484189	-0.376022	activated, mRNA ↑ (n=138)
YMR049C	ERB1	0.00852013	0.377908	-0.526093	-0.105888	repressed, mRNA ↓ (n=261)
YBL030C	PET9	0.00859531	0.400608	-0.699206	-0.241662	repressed, mRNA ↓ (n=261)
YJR137C	MET5	0.00864614	-0.412452	-0.0838651	-0.515375	activated, mRNA = (n=307)
YLR228C	ECM22	0.00869077	-0.594754	0.193008	-0.517993	activated, mRNA = (n=307)
YLR174W	IDP2	0.0086922	-0.802951	0.0766562	-1.41983	activated, mRNA = (n=307)
YNL131W	TOM22	0.0086922	0.41116	-0.311036	0.143396	repressed, mRNA = (n=338)
YPR194C	OPT2	0.00874997	-0.742098	1.10263	0.161454	activated, mRNA ↑ (n=138)
YLR387C	REH1	0.00878551	0.404623	-0.116199	0.324335	repressed, mRNA = (n=338)
YGR117C		0.00879411	-0.513153	0.0328294	-0.529088	activated, mRNA = (n=307)
YNL011C		0.00879411	-0.585076	0.670282	-0.0603637	activated, mRNA ↑ (n=138)
YHR038W	RRF1	0.00879429	0.55644	-0.338389	0.339194	repressed, mRNA = (n=338)
YDR404C	RPB7	0.00882889	-0.477906	-0.0329789	-0.556026	activated, mRNA = (n=307)
YOR153W	PDR5	0.00883515	0.33876	-0.00682546	0.354342	repressed, mRNA = (n=338)
YKR042W	UTH1	0.00888055	0.352341	-0.246814	0.134356	repressed, mRNA = (n=338)
YOL052C	SPE2	0.00888055	0.421105	-0.581911	-0.0951371	repressed, mRNA ↓ (n=261)
YJL193W		0.00898118	-0.633046	0.308026	-0.474024	activated, mRNA = (n=307)
YER132C	PMD1	0.00900381	-0.543158	0.22397	-0.38894	activated, mRNA = (n=307)
YPL218W	SAR1	0.00916472	0.359464	-0.405436	-0.00951173	activated, mRNA = (n=307)
YCR099C		0.00919655	-0.625153	0.789147	-1.34921	activated, mRNA ↑ (n=138)
YIL116W	HIS5	0.00924648	-0.433049	0.777185	0.275439	activated, mRNA ↑ (n=138)
YLL051C	FRE6	0.00934044	-0.522013	0.607892	0.00389557	activated, mRNA ↑ (n=138)
YCR087C-A		0.00946016	0.499296	-0.364652	0.217845	repressed, mRNA = (n=338)
YLR426W	TDA5	0.00946016	-0.639981	0.368475	-0.440283	activated, mRNA = (n=307)
YBR151W	APD1	0.00951923	-0.426482	-0.193719	-0.633347	activated, mRNA = (n=307)
YGR055W	MUP1	0.00965046	0.322836	-0.228461	0.119872	repressed, mRNA = (n=338)
YNL166C	BNI5	0.00970952	0.407091	-0.213891	0.235965	repressed, mRNA = (n=338)
YGR255C	COQ6	0.00973744	-0.512797	-0.0737196	-0.63599	activated, mRNA = (n=307)
YLR133W	CKI1	0.00973744	0.481879	-0.0806903	0.450659	repressed, mRNA = (n=338)
YOR037W	CYC2	0.00973744	-0.613029	0.603858	-0.183215	activated, mRNA ↑ (n=138)
YNL069C	RPL16B	0.00978659	0.310222	-0.453106	-0.116724	repressed, mRNA ↓ (n=261)
YFL026W	STE2	0.00982098	-0.346451	0.205068	-0.156034	activated, mRNA = (n=307)
YDL217C	TIM22	0.00984254	0.514012	-0.0854395	0.50157	repressed, mRNA = (n=338)
YNL024C-A	KSH1	0.00984254	0.539242	-0.151396	0.471951	repressed, mRNA = (n=338)
YOR063W	RPL3	0.00984254	0.337927	-0.494165	-0.120853	repressed, mRNA ↓ (n=261)
YML024W	RPS17A	0.00995019	0.376754	-0.621187	-0.191697	repressed, mRNA ↓ (n=261)
YOR246C	ENV9	0.00998461	-0.442963	0.275754	-0.201337	activated, mRNA = (n=307)
YPL217C	BMS1	0.00998461	0.345776	-0.588019	-0.202446	repressed, mRNA ↓ (n=261)
YBR212W	NGR1	0.0100026	-0.471391	0.187095	-0.34311	activated, mRNA = (n=307)
YLR378C	SEC61	0.0100833	-0.447144	-0.317536	-0.78286	activated, mRNA = (n=307)
YBR251W	MRPS5	0.0101168	0.472643	-0.484103	0.0725839	repressed, mRNA ↓ (n=261)
YNL317W	PFS2	0.0101168	0.55185	-0.251033	0.425781	repressed, mRNA = (n=338)
YGL101W		0.0101619	0.463417	-0.15721	0.360397	repressed, mRNA = (n=338)
YOR360C	PDE2	0.0101688	-0.430441	0.270731	-0.204596	activated, mRNA = (n=307)
YGR196C	FYV8	0.0102633	0.506622	-0.0647107	0.517992	repressed, mRNA = (n=338)
YNR068C		0.0102633	-0.784856	1.43721	-0.142295	activated, mRNA ↑ (n=138)
YDL012C		0.0103737	0.478635	-0.252794	0.292051	repressed, mRNA = (n=338)
YDR447C	RPS17B	0.0105119	0.40069	-0.397319	0.058735	repressed, mRNA = (n=338)
YBR071W		0.0105863	0.422315	-0.00870942	0.449833	repressed, mRNA = (n=338)
YCL045C	EMC1	0.0105863	-0.342494	-0.00587571	-0.358691	activated, mRNA = (n=307)
YDR375C	BCS1	0.0106655	-0.499492	0.210413	-0.348532	activated, mRNA = (n=307)
YDR115W		0.0107752	0.52589	-0.179544	0.425644	repressed, mRNA = (n=338)
YER056C	FCY2	0.0108602	0.326109	-0.207888	0.146138	repressed, mRNA = (n=338)
YPL046C	ELC1	0.0108602	0.628208	-0.464893	0.380399	repressed, mRNA ↓ (n=261)
YOR149C	SMP3	0.0110567	-0.613722	0.691734	-0.107336	activated, mRNA ↑ (n=138)
YNR004W	SWM2	0.0112089	0.681413	0.162219	1.06171	repressed, mRNA = (n=338)
YDR232W	HEM1	0.0112907	-0.352367	-0.286589	-0.643304	activated, mRNA = (n=307)
YMR091C	NPL6	0.0112907	0.426058	-0.359161	0.120438	repressed, mRNA = (n=338)
YCR093W	CDC39	0.0113818	-0.34432	0.0677756	-0.293133	activated, mRNA = (n=307)
YDL153C	SAS10	0.0114329	0.398915	-0.569412	-0.11055	repressed, mRNA ↓ (n=261)
YNL291C	MID1	0.0114658	-0.528282	0.256409	-0.342556	activated, mRNA = (n=307)
YJL190C	RPS22A	0.0114758	0.307552	-0.434361	-0.0997473	repressed, mRNA ↓ (n=261)
YCL033C	MXR2	0.0114947	0.555073	-0.598166	0.108155	repressed, mRNA ↓ (n=261)
YHL026C		0.0115817	-0.738702	0.420838	-0.730254	activated, mRNA = (n=307)
YPR122W	AXL1	0.011625	-0.498871	0.251719	-0.306225	activated, mRNA = (n=307)
YNR019W	ARE2	0.0117453	0.324604	0.225256	0.565246	repressed, mRNA = (n=338)
YOR228C	MCP1	0.0118143	-0.648459	-0.0153813	-0.8353	activated, mRNA = (n=307)
YLR258W	GSY2	0.0118834	-0.455216	0.158223	-0.34198	activated, mRNA = (n=307)
YER111C	SWI4	0.0119051	-0.473238	0.340628	-0.196099	activated, mRNA = (n=307)
YML010W	SPT5	0.0119104	0.389273	-0.256338	0.173582	repressed, mRNA = (n=338)
YKR066C	CCP1	0.0119267	0.502584	-0.452864	0.153404	repressed, mRNA ↓ (n=261)
YPL015C	HST2	0.0119267	-0.531414	-0.155193	-0.732962	activated, mRNA = (n=307)
YLR288C	MEC3	0.0120655	-0.617903	0.57013	-0.224727	activated, mRNA ↑ (n=138)
YLR346C		0.0121939	0.723074	-0.546511	0.801272	repressed, mRNA ↓ (n=261)
YIL128W	MET18	0.0122328	-0.454258	0.00536108	-0.489938	activated, mRNA = (n=307)
YDL156W	CMR1	0.0122928	0.629052	-0.140104	0.669985	repressed, mRNA = (n=338)
YML129C	COX14	0.0122928	0.519669	-0.39291	0.226803	repressed, mRNA = (n=338)
YJR136C	TTI2	0.0123354	-0.623852	0.539434	-0.27208	activated, mRNA ↑ (n=138)
YDR367W	KEI1	0.0124126	-0.496966	0.16968	-0.395887	activated, mRNA = (n=307)
YGL256W	ADH4	0.0124126	-0.522204	0.878226	0.266867	activated, mRNA ↑ (n=138)
YKR045C		0.0124126	0.654685	-0.151592	0.735427	repressed, mRNA = (n=338)
YMR073C	IRC21	0.0124126	-0.593066	0.598808	-0.21277	activated, mRNA ↑ (n=138)
YMR311C	GLC8	0.0124126	0.458668	-0.376431	0.156157	repressed, mRNA = (n=338)
YOL064C	MET22	0.0124126	0.363522	-0.191637	0.203243	repressed, mRNA = (n=338)
YDR524C-B		0.0125188	0.324863	-0.332274	0.0168115	repressed, mRNA = (n=338)
YGL142C	GPI10	0.0125381	-0.530181	0.391545	-0.2372	activated, mRNA = (n=307)
YGR109W-B		0.0125381	-0.763965	1.08089	-0.286793	activated, mRNA ↑ (n=138)
YKL056C	TMA19	0.0125866	0.378509	-0.640714	-0.209849	repressed, mRNA ↓ (n=261)
YBR268W	MRPL37	0.0126697	0.518867	-0.54706	0.0937723	repressed, mRNA ↓ (n=261)
YPR110C	RPC40	0.0126697	0.355075	-0.278499	0.110605	repressed, mRNA = (n=338)
YER066W	RRT13	0.0126887	-0.57608	1.00494	#N/A	not significant (n=4576)
YLR106C	MDN1	0.0127837	0.354719	-0.298621	0.093843	repressed, mRNA = (n=338)
YOR180C	DCI1	0.0127837	-0.766845	1.16341	-0.284051	activated, mRNA ↑ (n=138)
YLL053C		0.0128409	-0.618634	0.315399	-1.34921	activated, mRNA = (n=307)
YCR012W	PGK1	0.0130352	0.422622	-0.390574	0.0858162	repressed, mRNA = (n=338)
YOL038W	PRE6	0.0130352	0.379944	-0.30484	0.118721	repressed, mRNA = (n=338)
YLR459W	GAB1	0.0130699	-0.480675	0.44329	-0.115917	activated, mRNA ↑ (n=138)
YAL031C	GIP4	0.0130949	-0.543031	0.414027	-0.23705	activated, mRNA = (n=307)
YBR004C	GPI18	0.0130971	-0.549253	0.48788	-0.185477	activated, mRNA ↑ (n=138)
YML007W	YAP1	0.013216	-0.383214	0.162508	-0.241758	activated, mRNA = (n=307)
YJL216C	IMA5	0.0132451	-0.702847	0.802536	-0.685466	activated, mRNA ↑ (n=138)
YOL067C	RTG1	0.013256	0.562555	0.438648	1.03323	repressed, mRNA ↑ (n=8)
YLR037C	PAU23	0.0132848	-0.617708	1.63696	-2.15239	activated, mRNA ↑ (n=138)
YDR388W	RVS167	0.0133036	0.408466	-0.453604	0.0152795	repressed, mRNA ↓ (n=261)
YHR193C	EGD2	0.0133036	0.315009	-0.326195	0.0124518	repressed, mRNA = (n=338)
YJL213W		0.0133177	-0.670826	0.425985	-0.597063	activated, mRNA = (n=307)
YJL106W	IME2	0.0133705	-0.740118	1.09391	-0.381319	activated, mRNA ↑ (n=138)
YJR069C	HAM1	0.0133705	0.391684	-0.0918093	0.328777	repressed, mRNA = (n=338)
YMR002W	MIX17	0.0134871	0.317586	-0.063557	0.272294	repressed, mRNA = (n=338)
YDL126C	CDC48	0.0135879	0.302454	-0.26199	0.0623314	repressed, mRNA = (n=338)
YKR053C	YSR3	0.0135879	-0.739093	-0.180944	-2.11085	activated, mRNA = (n=307)
YKL023W		0.0136724	0.58104	-0.0338057	0.678677	repressed, mRNA = (n=338)
YPL206C	PGC1	0.0136724	0.411107	-0.379565	0.0878522	repressed, mRNA = (n=338)
YGL067W	NPY1	0.0137167	-0.509422	0.22402	-0.374034	activated, mRNA = (n=307)
YGR015C		0.0137231	-0.653525	0.683874	-0.239331	activated, mRNA ↑ (n=138)
YNL180C	RHO5	0.0138015	-0.422633	0.0898755	-0.367008	activated, mRNA = (n=307)
YPR037C	ERV2	0.0138322	0.487637	-0.63984	-0.0362674	repressed, mRNA ↓ (n=261)
YDR270W	CCC2	0.0138647	0.494891	-0.50706	0.100741	repressed, mRNA ↓ (n=261)
YIR012W	SQT1	0.0139214	0.348908	-0.387288	-0.000543682	activated, mRNA = (n=307)
YLR450W	HMG2	0.0141468	-0.454259	-0.147619	-0.630737	activated, mRNA = (n=307)
YNR055C	HOL1	0.0141468	-0.399274	0.284339	-0.143615	activated, mRNA = (n=307)
YNL245C	CWC25	0.0142667	0.602386	0.177861	0.895094	repressed, mRNA = (n=338)
YDL110C	TMA17	0.0142745	0.472964	-0.294539	0.24989	repressed, mRNA = (n=338)
YCR020W-B	HTL1	0.0143269	0.585514	0.498679	1.13196	repressed, mRNA ↑ (n=8)
YGL129C	RSM23	0.0144339	-0.436213	-0.0988131	-0.566439	activated, mRNA = (n=307)
YJL100W	LSB6	0.0144975	-0.527406	0.444213	-0.164602	activated, mRNA ↑ (n=138)
YLR068W	FYV7	0.0145642	0.585633	-0.545328	0.241924	repressed, mRNA ↓ (n=261)
YOR287C	RRP36	0.0145642	0.563002	-0.735251	0.0217625	repressed, mRNA ↓ (n=261)
YDR174W	HMO1	0.0145723	-0.424247	0.216784	-0.247662	activated, mRNA = (n=307)
YAL033W	POP5	0.0148088	0.509266	-0.456763	0.16977	repressed, mRNA ↓ (n=261)
YNL244C	SUI1	0.0148164	0.369106	-0.282976	0.124848	repressed, mRNA = (n=338)
YCR047C	BUD23	0.0150991	0.497564	-0.756285	-0.12396	repressed, mRNA ↓ (n=261)
YGR234W	YHB1	0.0151973	0.303745	-0.384587	-0.0526045	activated, mRNA = (n=307)
YER113C	TMN3	0.0152213	-0.496353	0.20213	-0.360613	activated, mRNA = (n=307)
YMR295C		0.0153678	0.390949	-0.407445	0.0327795	repressed, mRNA = (n=338)
YOR022C		0.0153855	-0.555275	0.365188	-0.316345	activated, mRNA = (n=307)
YDL235C	YPD1	0.015393	-0.456272	-0.121362	-0.618195	activated, mRNA = (n=307)
YKL212W	SAC1	0.015393	-0.320537	0.0548858	-0.276766	activated, mRNA = (n=307)
YOR189W	IES4	0.015393	0.577832	0.12514	0.786209	repressed, mRNA = (n=338)
YPR191W	QCR2	0.015393	0.329434	-0.373237	-0.0112363	activated, mRNA = (n=307)
YOR390W	FEX1	0.0154489	-0.594043	0.907803	-2.88854	activated, mRNA ↑ (n=138)
YKR084C	HBS1	0.0155226	0.382314	-0.264906	0.159275	repressed, mRNA = (n=338)
YPR016C	TIF6	0.0155226	0.355817	-0.114643	0.269206	repressed, mRNA = (n=338)
YLR109W	AHP1	0.0155585	0.272348	-0.2009	0.0885329	repressed, mRNA = (n=338)
YOR164C	GET4	0.0155585	0.388031	-0.215313	0.213255	repressed, mRNA = (n=338)
YIL154C	IMP2'	0.0155586	0.538932	-0.456001	0.229743	repressed, mRNA ↓ (n=261)
YCL043C	PDI1	0.0155589	0.375498	-0.515643	-0.0882649	repressed, mRNA ↓ (n=261)
YBR158W	AMN1	0.0156621	-0.361047	0.110326	-0.265949	activated, mRNA = (n=307)
YBR110W	ALG1	0.0156931	-0.447048	0.136628	-0.352752	activated, mRNA = (n=307)
YJL108C	PRM10	0.0156931	-0.649306	0.426092	-0.597063	activated, mRNA = (n=307)
YJR027W		0.0157107	-0.578151	0.465143	-2.03351	activated, mRNA ↑ (n=138)
YCR089W	FIG2	0.0157798	-0.758159	1.00272	-0.159908	activated, mRNA ↑ (n=138)
YJL166W	QCR8	0.0158208	0.390029	-0.211984	0.205459	repressed, mRNA = (n=338)
YOR303W	CPA1	0.0159111	-0.386942	0.34698	-0.0672428	activated, mRNA = (n=307)
YDR508C	GNP1	0.0160164	0.320245	-0.165225	0.183313	repressed, mRNA = (n=338)
YPL037C	EGD1	0.0160164	0.357454	-0.353353	0.0401492	repressed, mRNA = (n=338)
YLR098C	CHA4	0.0160681	-0.590901	0.257417	-0.450702	activated, mRNA = (n=307)
YMR271C	URA10	0.0161272	-0.737158	1.0096	-0.363686	activated, mRNA ↑ (n=138)
YBR090C		0.016238	-0.602607	1.85155	-0.690478	activated, mRNA ↑ (n=138)
YNR059W	MNT4	0.0163861	-0.663305	1.17344	0.171068	activated, mRNA ↑ (n=138)
YML086C	ALO1	0.0164091	0.339586	-0.426177	-0.0485947	activated, mRNA = (n=307)
YGR081C	SLX9	0.016439	0.442432	-0.24762	0.254023	repressed, mRNA = (n=338)
YCR090C		0.0164694	0.455798	-0.277873	0.254199	repressed, mRNA = (n=338)
YOL041C	NOP12	0.0164694	0.360145	-0.364342	0.0360195	repressed, mRNA = (n=338)
YOR128C	ADE2	0.0164694	0.580076	0.820445	1.55235	repressed, mRNA ↑ (n=8)
YDR524C	AGE1	0.0166401	-0.478704	0.125769	-0.408529	activated, mRNA = (n=307)
YOR222W	ODC2	0.0167326	-0.441681	0.323214	-0.163497	activated, mRNA = (n=307)
YDR541C		0.0167955	-0.630206	0.500622	-0.326406	activated, mRNA ↑ (n=138)
YGL121C	GPG1	0.0172682	-0.708532	0.256306	-1.26044	activated, mRNA = (n=307)
YGR129W	SYF2	0.0174489	0.625911	-0.117932	0.727316	repressed, mRNA = (n=338)
YJL026W	RNR2	0.0176378	0.358325	-0.61784	-0.212803	repressed, mRNA ↓ (n=261)
YIL107C	PFK26	0.0177564	-0.517906	0.754357	0.117712	activated, mRNA ↑ (n=138)
YBR269C	SDH8	0.0178252	0.47872	-0.26337	0.291811	repressed, mRNA = (n=338)
YDR155C	CPR1	0.0178255	0.385969	-0.587139	-0.138419	repressed, mRNA ↓ (n=261)
YML079W		0.0178255	0.409663	-0.528111	-0.0510607	repressed, mRNA ↓ (n=261)
YOL016C	CMK2	0.017919	0.453585	-0.149839	0.369988	repressed, mRNA = (n=338)
YOL028C	YAP7	0.0179829	0.492714	0.354344	0.882478	repressed, mRNA = (n=338)
YDR131C		0.0180775	-0.585599	0.696883	-0.0866088	activated, mRNA ↑ (n=138)
YKL222C		0.0182718	-0.667619	0.87062	-0.023405	activated, mRNA ↑ (n=138)
YMR222C	FSH2	0.0182718	0.497407	-0.31359	0.28212	repressed, mRNA = (n=338)
YNR030W	ALG12	0.0182885	-0.391126	0.108434	-0.314285	activated, mRNA = (n=307)
YPL011C	TAF3	0.0183243	-0.518679	0.200248	-0.404824	activated, mRNA = (n=307)
YIL121W	QDR2	0.0185486	-0.548963	0.341444	-0.332991	activated, mRNA = (n=307)
YGL019W	CKB1	0.0185612	0.440151	-0.569839	-0.0391345	repressed, mRNA ↓ (n=261)
YGL229C	SAP4	0.0185885	-0.650692	0.52577	-0.407281	activated, mRNA ↑ (n=138)
YIL017C	VID28	0.0185885	-0.522828	0.479571	-0.141678	activated, mRNA ↑ (n=138)
YHR155W	YSP1	0.0188508	-0.510504	0.191203	-0.39436	activated, mRNA = (n=307)
YDR047W	HEM12	0.0188663	-0.367471	0.468718	0.0707583	activated, mRNA ↑ (n=138)
YER104W	RTT105	0.0188663	0.619581	0.22751	0.99703	repressed, mRNA = (n=338)
YGR251W	NOP19	0.0188663	0.515007	0.442976	0.996413	repressed, mRNA ↑ (n=8)
YHR127W		0.0188663	0.442924	-0.200162	0.307652	repressed, mRNA = (n=338)
YIR039C	YPS6	0.0188663	-0.678193	0.651462	-0.404065	activated, mRNA ↑ (n=138)
YLR262C-A	TMA7	0.0188663	0.408683	-0.556789	-0.092416	repressed, mRNA ↓ (n=261)
YNR039C	ZRG17	0.0188663	-0.534366	0.195146	-0.44206	activated, mRNA = (n=307)
YGR253C	PUP2	0.0191324	0.366155	-0.302481	0.108615	repressed, mRNA = (n=338)
YJL154C	VPS35	0.0195013	-0.366698	-0.0327683	-0.414029	activated, mRNA = (n=307)
YLR085C	ARP6	0.0195013	-0.51597	0.639599	-0.00628972	activated, mRNA ↑ (n=138)
YDR334W	SWR1	0.01958	0.47687	-0.279178	0.310854	repressed, mRNA = (n=338)
YMR261C	TPS3	0.01958	-0.356164	0.0473336	-0.329751	activated, mRNA = (n=307)
YGL058W	RAD6	0.0196796	0.432233	-0.0827967	0.400319	repressed, mRNA = (n=338)
YBL078C	ATG8	0.0197247	0.597893	-0.0171247	0.722932	repressed, mRNA = (n=338)
YDR035W	ARO3	0.0201654	0.33433	-0.183335	0.181173	repressed, mRNA = (n=338)
YIL049W	DFG10	0.0201654	-0.639633	0.922849	-0.101957	activated, mRNA ↑ (n=138)
YLR055C	SPT8	0.0201654	0.483371	-0.459493	0.139664	repressed, mRNA ↓ (n=261)
YMR296C	LCB1	0.0201654	-0.352522	-0.14378	-0.504235	activated, mRNA = (n=307)
YER151C	UBP3	0.0202475	0.386542	-0.322164	0.118595	repressed, mRNA = (n=338)
YBL058W	SHP1	0.0203143	0.379512	-0.298526	0.127411	repressed, mRNA = (n=338)
YDR071C	PAA1	0.0203143	0.335047	-0.246645	0.119461	repressed, mRNA = (n=338)
YHL038C	CBP2	0.0203143	-0.478209	0.318856	-0.237605	activated, mRNA = (n=307)
YJR034W	PET191	0.0205161	0.551087	-0.476511	0.235115	repressed, mRNA ↓ (n=261)
YLR363W-A		0.0207002	0.565137	-0.0327442	0.646243	repressed, mRNA = (n=338)
YOR232W	MGE1	0.0208927	0.34667	-0.227918	0.149273	repressed, mRNA = (n=338)
YNL030W	HHF2	0.0209406	0.354257	-0.238624	0.157294	repressed, mRNA = (n=338)
YDR260C	SWM1	0.0210488	0.554131	-0.119031	0.579165	repressed, mRNA = (n=338)
YLR367W	RPS22B	0.0210488	0.38356	-0.284029	0.151717	repressed, mRNA = (n=338)
YHR050W-A		0.0211915	-0.693512	0.838132	-0.49763	activated, mRNA ↑ (n=138)
YLR256W	HAP1	0.0215104	-0.576818	0.405309	-0.284788	activated, mRNA = (n=307)
YLR186W	EMG1	0.0215224	0.348092	-0.321435	0.0661308	repressed, mRNA = (n=338)
YNL001W	DOM34	0.0215224	0.383116	-0.21419	0.214292	repressed, mRNA = (n=338)
YBR044C	TCM62	0.0215725	-0.480847	0.397064	-0.154852	activated, mRNA = (n=307)
YML034W	SRC1	0.0215744	0.422105	-0.119183	0.360606	repressed, mRNA = (n=338)
YEL033W	MTC7	0.0215902	-0.72726	0.380713	-0.397331	activated, mRNA = (n=307)
YJL118W		0.0216173	-0.660751	0.46929	-0.518051	activated, mRNA ↑ (n=138)
YHR162W	MPC2	0.0218317	0.347971	-0.0997518	0.278074	repressed, mRNA = (n=338)
YMR186W	HSC82	0.0218317	0.330511	-0.229743	0.133612	repressed, mRNA = (n=338)
YNL108C		0.0218317	0.433357	-0.177225	0.309584	repressed, mRNA = (n=338)
YPL016W	SWI1	0.0218517	-0.452912	-0.103334	-0.600486	activated, mRNA = (n=307)
YDL160C-A	MHF2	0.0219422	0.577321	-0.0730731	0.636491	repressed, mRNA = (n=338)
YJL110C	GZF3	0.0219682	-0.591253	0.875611	0.203871	activated, mRNA ↑ (n=138)
YEL051W	VMA8	0.0219865	0.309477	-0.376061	-0.0356463	activated, mRNA = (n=307)
YER131W	RPS26B	0.0221363	0.318717	-0.297987	0.0557597	repressed, mRNA = (n=338)
YIL157C	COA1	0.0222663	0.417016	-0.423695	0.0621899	repressed, mRNA = (n=338)
YOL136C	PFK27	0.0222663	-0.438233	0.301574	-0.193324	activated, mRNA = (n=307)
YGR203W	YCH1	0.0223656	0.53256	-0.617174	0.089163	repressed, mRNA ↓ (n=261)
YJL172W	CPS1	0.0223722	-0.346802	-0.071309	-0.433939	activated, mRNA = (n=307)
YML081C-A	ATP18	0.0224825	0.394598	-0.565928	-0.109767	repressed, mRNA ↓ (n=261)
YCR034W	ELO2	0.0225655	-0.367245	0.141856	-0.255092	activated, mRNA = (n=307)
YGL257C	MNT2	0.0226018	-0.473513	0.242265	-0.282142	activated, mRNA = (n=307)
YML124C	TUB3	0.0227644	0.351898	-0.236669	0.157579	repressed, mRNA = (n=338)
YGR186W	TFG1	0.0227725	0.393589	-0.308307	0.141623	repressed, mRNA = (n=338)
YGL036W		0.0228547	-0.456834	0.299701	-0.212103	activated, mRNA = (n=307)
YOL001W	PHO80	0.0230883	-0.607712	0.365745	-0.404757	activated, mRNA = (n=307)
YLR406C	RPL31B	0.0232276	0.316093	-0.358941	-0.00887111	activated, mRNA = (n=307)
YDR291W	HRQ1	0.023285	-0.476385	0.409231	-0.137671	activated, mRNA = (n=307)
YCL054W	SPB1	0.0232886	0.322252	-0.524971	-0.164409	repressed, mRNA ↓ (n=261)
YPR032W	SRO7	0.0234772	0.427792	-0.0865452	0.395386	repressed, mRNA = (n=338)
YLR323C	CWC24	0.023492	0.566438	-0.163221	0.573863	repressed, mRNA = (n=338)
YPL212C	PUS1	0.0236292	0.355813	-0.264818	0.132052	repressed, mRNA = (n=338)
YBR020W	GAL1	0.0237135	-0.670466	0.338365	-1.1814	activated, mRNA = (n=307)
YNR013C	PHO91	0.0238667	-0.32444	0.109858	-0.228838	activated, mRNA = (n=307)
YDR361C	BCP1	0.0240235	0.35037	-0.166795	0.218894	repressed, mRNA = (n=338)
YOL122C	SMF1	0.0240235	-0.437981	0.520698	0.00212321	activated, mRNA ↑ (n=138)
YNL031C	HHT2	0.0240822	0.307146	-0.201173	0.128959	repressed, mRNA = (n=338)
YOR241W	MET7	0.0241648	0.352464	-0.15855	0.230676	repressed, mRNA = (n=338)
YLR172C	DPH5	0.0243935	0.335476	-0.394108	-0.0194663	activated, mRNA = (n=307)
YEL062W	NPR2	0.0244921	-0.524097	0.652931	-0.0132014	activated, mRNA ↑ (n=138)
YGR199W	PMT6	0.0244921	-0.385016	0.429477	-0.000305062	activated, mRNA = (n=307)
YOL112W	MSB4	0.0245388	-0.477502	0.250432	-0.272523	activated, mRNA = (n=307)
YGL097W	SRM1	0.0246264	0.358552	-0.277248	0.124459	repressed, mRNA = (n=338)
YIL064W	EFM4	0.0246571	0.458714	-0.685623	-0.11045	repressed, mRNA ↓ (n=261)
YFR055W	IRC7	0.0247059	0.334945	0.393739	0.738587	repressed, mRNA = (n=338)
YKR035W-A	DID2	0.0247136	0.394679	-0.221045	0.220153	repressed, mRNA = (n=338)
YDL223C	HBT1	0.0247865	-0.62213	0.676828	-0.220423	activated, mRNA ↑ (n=138)
YHR087W	RTC3	0.0247865	0.658381	-0.665586	0.563751	repressed, mRNA ↓ (n=261)
YOL159C		0.024863	-0.586451	0.525695	-0.256542	activated, mRNA ↑ (n=138)
YGR221C	TOS2	0.0249805	-0.659868	0.532527	-0.500464	activated, mRNA ↑ (n=138)
YGR197C	SNG1	0.0255373	0.325635	-0.202312	0.154225	repressed, mRNA = (n=338)
YBR127C	VMA2	0.0256743	0.327417	-0.418633	-0.0572245	activated, mRNA = (n=307)
YGR155W	CYS4	0.0257213	0.262685	-0.252306	0.0304908	repressed, mRNA = (n=338)
YLR352W		0.0257213	-0.564635	0.234931	-0.471879	activated, mRNA = (n=307)
YBR191W	RPL21A	0.0257966	0.317489	-0.397484	-0.0432799	activated, mRNA = (n=307)
YPL112C	PEX25	0.0258335	-0.428376	0.0475909	-0.427151	activated, mRNA = (n=307)
YNL084C	END3	0.0259435	0.359667	-0.213709	0.186035	repressed, mRNA = (n=338)
YGL018C	JAC1	0.0263538	0.562895	-0.255825	0.48644	repressed, mRNA = (n=338)
YIR024C	INA22	0.0263909	0.556793	-0.39435	0.361753	repressed, mRNA = (n=338)
YNL117W	MLS1	0.0263909	-0.63564	0.390623	-1.53914	activated, mRNA = (n=307)
YBL061C	SKT5	0.0266103	-0.384035	0.135319	-0.271562	activated, mRNA = (n=307)
YER054C	GIP2	0.0267028	-0.679282	0.127529	-0.98426	activated, mRNA = (n=307)
YJL081C	ARP4	0.0268574	0.392756	-0.187435	0.266979	repressed, mRNA = (n=338)
YOR275C	RIM20	0.0268574	-0.453162	0.513269	-0.010933	activated, mRNA ↑ (n=138)
YDR337W	MRPS28	0.0271007	0.367847	-0.164401	0.241735	repressed, mRNA = (n=338)
YKL058W	TOA2	0.0271007	0.437484	-0.1471	0.350047	repressed, mRNA = (n=338)
YLR403W	SFP1	0.0271007	-0.413356	0.218806	-0.242628	activated, mRNA = (n=307)
YNL233W	BNI4	0.0271007	0.398084	-0.104509	0.346159	repressed, mRNA = (n=338)
YOR290C	SNF2	0.0271007	0.375397	-0.302767	0.129967	repressed, mRNA = (n=338)
YPR145W	ASN1	0.0271121	0.288332	-0.096145	0.214664	repressed, mRNA = (n=338)
YOR168W	GLN4	0.0273543	0.297608	-0.263104	0.0587863	repressed, mRNA = (n=338)
YKL148C	SDH1	0.0276012	0.339815	-0.371959	0.00643911	repressed, mRNA = (n=338)
YBR155W	CNS1	0.0276207	0.400231	-0.464344	0.00329438	repressed, mRNA ↓ (n=261)
YCR004C	YCP4	0.0277676	0.325754	-0.657345	-0.284447	repressed, mRNA ↓ (n=261)
YKL089W	MIF2	0.0278517	0.503543	-0.126184	0.486789	repressed, mRNA = (n=338)
YFL049W	SWP82	0.0283388	-0.480448	0.735094	0.122335	activated, mRNA ↑ (n=138)
YIL002W-A		0.0284164	0.428198	-0.306793	0.189801	repressed, mRNA = (n=338)
YDL157C		0.0285017	0.441476	-0.447801	0.0749901	repressed, mRNA ↓ (n=261)
YJR003C		0.0288869	-0.430166	0.356216	-0.128812	activated, mRNA = (n=307)
YOR005C	DNL4	0.0291064	-0.561283	0.820968	0.0717701	activated, mRNA ↑ (n=138)
YDL204W	RTN2	0.0293316	-0.632682	0.355661	-0.574514	activated, mRNA = (n=307)
YDR490C	PKH1	0.0293316	-0.47395	0.099639	-0.442578	activated, mRNA = (n=307)
YIL145C	PAN6	0.0293316	0.360132	0.0594806	0.453709	repressed, mRNA = (n=338)
YJL011C	RPC17	0.0293316	0.470231	-0.222479	0.33551	repressed, mRNA = (n=338)
YLR125W		0.029365	-0.49813	0.688102	#N/A	not significant (n=4576)
YOR123C	LEO1	0.0298354	0.381512	-0.226195	0.207994	repressed, mRNA = (n=338)
YAL059W	ECM1	0.0299949	0.46601	-0.51247	0.065592	repressed, mRNA ↓ (n=261)
YGR282C	BGL2	0.0299949	0.28864	-0.440905	-0.122389	repressed, mRNA ↓ (n=261)
YIL119C	RPI1	0.0300135	-0.547657	0.389136	-0.363274	activated, mRNA = (n=307)
YDR186C		0.0300691	-0.405281	-0.060921	-0.490699	activated, mRNA = (n=307)
YLR437C	DIF1	0.0300691	0.482281	-0.268259	0.307669	repressed, mRNA = (n=338)
YCL002C		0.0301371	-0.522709	0.775657	0.0994051	activated, mRNA ↑ (n=138)
YDR164C	SEC1	0.0301371	-0.407499	0.0490409	-0.393106	activated, mRNA = (n=307)
YLR175W	CBF5	0.0301371	0.335578	-0.424705	-0.0445275	activated, mRNA = (n=307)
YCR046C	IMG1	0.030157	0.403481	-0.515001	-0.034473	repressed, mRNA ↓ (n=261)
YFL020C	PAU5	0.0304167	-0.496123	0.563011	-1.85484	activated, mRNA ↑ (n=138)
YDR314C	RAD34	0.0309568	0.610579	0.163335	1.03085	repressed, mRNA = (n=338)
YPR187W	RPO26	0.0309669	0.312276	-0.387638	-0.0403403	activated, mRNA = (n=307)
YOL072W	THP1	0.0310288	-0.504914	0.0443131	-0.531178	activated, mRNA = (n=307)
YAL046C	AIM1	0.0312	0.528738	-0.701491	0.0355707	repressed, mRNA ↓ (n=261)
YDR143C	SAN1	0.031727	-0.451402	0.102866	-0.411426	activated, mRNA = (n=307)
YJR119C	JHD2	0.0318211	-0.618083	0.0442625	-0.818543	activated, mRNA = (n=307)
YJL206C		0.031853	-0.576745	0.248219	-0.496056	activated, mRNA = (n=307)
Q0275	COX3	0.0318841	0.586238	-0.0394706	1.15471	repressed, mRNA = (n=338)
YGR161W-C		0.0321288	0.565609	-0.46856	0.339744	repressed, mRNA ↓ (n=261)
YGR180C	RNR4	0.0321288	0.309676	-0.586909	-0.237166	repressed, mRNA ↓ (n=261)
YJR113C	RSM7	0.0321288	0.404062	-0.369201	0.108959	repressed, mRNA = (n=338)
YNL248C	RPA49	0.0322173	0.298376	-0.377793	-0.0467656	activated, mRNA = (n=307)
YIL078W	THS1	0.0322516	0.281767	-0.310672	-0.00378619	activated, mRNA = (n=307)
YMR001C-A		0.0322528	-0.603796	1.59539	-1.20862	activated, mRNA ↑ (n=138)
YKR043C	SHB17	0.0325918	0.363044	-0.49431	-0.0722487	repressed, mRNA ↓ (n=261)
YKL035W	UGP1	0.032683	0.270245	-0.145004	0.143281	repressed, mRNA = (n=338)
YCL059C	KRR1	0.0327531	0.341296	-0.500852	-0.112366	repressed, mRNA ↓ (n=261)
YBR141C	BMT2	0.0334102	0.531772	-0.547579	0.1834	repressed, mRNA ↓ (n=261)
YDL202W	MRPL11	0.0335376	0.379605	-0.20713	0.22321	repressed, mRNA = (n=338)
YKR028W	SAP190	0.0335376	-0.347282	-0.14204	-0.497619	activated, mRNA = (n=307)
YNL014W	HEF3	0.0335376	-0.662888	0.659356	-0.388679	activated, mRNA ↑ (n=138)
YHR072W-A	NOP10	0.0335577	0.324039	-0.38417	-0.0255969	activated, mRNA = (n=307)
YKL185W	ASH1	0.0335653	-0.328716	0.0692987	-0.272644	activated, mRNA = (n=307)
YBR039W	ATP3	0.0338282	0.287068	-0.353568	-0.039751	activated, mRNA = (n=307)
YDR135C	YCF1	0.033896	-0.300403	-0.248817	-0.551271	activated, mRNA = (n=307)
YER003C	PMI40	0.0340551	0.280109	-0.365	-0.0576029	activated, mRNA = (n=307)
YER146W	LSM5	0.0342949	0.398995	-0.421648	0.0476803	repressed, mRNA = (n=338)
YOR026W	BUB3	0.0343552	-0.457115	0.507339	-0.0349464	activated, mRNA ↑ (n=138)
YLR375W	STP3	0.0344541	-0.409599	0.0242504	-0.410462	activated, mRNA = (n=307)
YLR410W	VIP1	0.0344541	0.311725	-0.240222	0.102293	repressed, mRNA = (n=338)
YMR192W	GYL1	0.0344541	0.412151	-0.385041	0.10197	repressed, mRNA = (n=338)
YOR119C	RIO1	0.0344797	0.440827	-0.336201	0.198361	repressed, mRNA = (n=338)
YOR230W	WTM1	0.03468	0.327788	-0.580025	-0.204024	repressed, mRNA ↓ (n=261)
YPL233W	NSL1	0.034681	0.521876	-0.00577077	0.637505	repressed, mRNA = (n=338)
YHR135C	YCK1	0.0347466	-0.317495	0.114099	-0.219845	activated, mRNA = (n=307)
YBR070C	ALG14	0.034753	-0.453406	0.338185	-0.200046	activated, mRNA = (n=307)
YEL025C		0.034753	-0.473378	0.61367	0.0726595	activated, mRNA ↑ (n=138)
YLR095C	IOC2	0.0348422	0.400885	-0.0782456	0.3792	repressed, mRNA = (n=338)
YLR382C	NAM2	0.0348954	-0.39729	0.260589	-0.17808	activated, mRNA = (n=307)
YLR359W	ADE13	0.0350517	-0.32839	-0.00972285	-0.355078	activated, mRNA = (n=307)
YKL188C	PXA2	0.0351907	-0.557654	1.17324	0.399091	activated, mRNA ↑ (n=138)
YGL103W	RPL28	0.0352674	0.264152	-0.376554	-0.0881571	activated, mRNA = (n=307)
YCR073W-A	SOL2	0.0353039	0.454628	-0.535462	0.0327486	repressed, mRNA ↓ (n=261)
YDL195W	SEC31	0.0353039	-0.298623	-0.00864293	-0.320176	activated, mRNA = (n=307)
YFL050C	ALR2	0.0353039	-0.674206	0.986162	0.268219	activated, mRNA ↑ (n=138)
YGL191W	COX13	0.0353039	0.309832	-0.0974995	0.234287	repressed, mRNA = (n=338)
YHL032C	GUT1	0.0353039	-0.49229	0.0547285	-0.497786	activated, mRNA = (n=307)
YKL186C	MTR2	0.0353039	-0.404041	0.310389	-0.152085	activated, mRNA = (n=307)
YMR026C	PEX12	0.0353039	-0.497346	0.201739	-0.382251	activated, mRNA = (n=307)
YNL163C	RIA1	0.0353039	0.358686	-0.36957	0.0404998	repressed, mRNA = (n=338)
YAR003W	SWD1	0.035475	-0.472034	0.388593	-0.177781	activated, mRNA = (n=307)
YOR340C	RPA43	0.03567	0.325791	-0.52114	-0.149969	repressed, mRNA ↓ (n=261)
YBR084W	MIS1	0.0358652	-0.310556	-0.0223354	-0.3454	activated, mRNA = (n=307)
YBR126C	TPS1	0.0359957	0.395664	-0.530229	-0.0663265	repressed, mRNA ↓ (n=261)
YPL226W	NEW1	0.0359957	0.282839	-0.278649	0.0304802	repressed, mRNA = (n=338)
YIL135C	VHS2	0.0360401	-0.43656	0.377563	-0.14523	activated, mRNA = (n=307)
YHR143W	DSE2	0.0360643	-0.307548	0.143156	-0.183625	activated, mRNA = (n=307)
YOR020C	HSP10	0.0363381	0.365843	-0.581945	-0.153664	repressed, mRNA ↓ (n=261)
YDR457W	TOM1	0.0365966	0.308242	-0.0977857	0.237118	repressed, mRNA = (n=338)
YOR046C	DBP5	0.0368419	0.342167	-0.310583	0.0704253	repressed, mRNA = (n=338)
YLR074C	BUD20	0.0369981	0.35923	-0.444655	-0.0303205	repressed, mRNA ↓ (n=261)
YGR154C	GTO1	0.0372065	-0.660795	1.19477	0.213822	activated, mRNA ↑ (n=138)
YGL084C	GUP1	0.0375072	-0.415369	0.290658	-0.190191	activated, mRNA = (n=307)
YKL038W	RGT1	0.0377308	-0.464147	0.263494	-0.276281	activated, mRNA = (n=307)
YJL071W	ARG2	0.0380992	-0.479676	0.363233	-0.2056	activated, mRNA = (n=307)
YMR022W	UBC7	0.0384302	0.376823	-0.30423	0.126263	repressed, mRNA = (n=338)
YDR210W		0.0385466	0.367674	0.358644	0.729387	repressed, mRNA = (n=338)
YFR033C	QCR6	0.038618	0.590113	-0.704995	0.293229	repressed, mRNA ↓ (n=261)
YBL057C	PTH2	0.038768	0.395798	-0.264088	0.196708	repressed, mRNA = (n=338)
YBR267W	REI1	0.0390266	0.370127	-0.677754	-0.23267	repressed, mRNA ↓ (n=261)
YIL063C	YRB2	0.0391686	0.348447	-0.15679	0.23352	repressed, mRNA = (n=338)
YBL102W	SFT2	0.0393547	-0.433203	0.108164	-0.388278	activated, mRNA = (n=307)
YCL042W		0.0393547	-0.538732	1.64344	-0.744863	activated, mRNA ↑ (n=138)
YLR336C	SGD1	0.0394885	0.360413	-0.512986	-0.0888881	repressed, mRNA ↓ (n=261)
YKL137W	CMC1	0.0399183	0.425004	-0.403076	0.104221	repressed, mRNA = (n=338)
YDR054C	CDC34	0.0400037	0.33815	-0.0555548	0.312739	repressed, mRNA = (n=338)
YDL135C	RDI1	0.0400865	0.337469	-0.117107	0.251266	repressed, mRNA = (n=338)
YNL189W	SRP1	0.0401173	0.257166	-0.309403	-0.0300762	activated, mRNA = (n=307)
YER120W	SCS2	0.0401907	0.303265	-0.436019	-0.0980929	repressed, mRNA ↓ (n=261)
YBR197C		0.0403442	0.489187	0.241569	0.810596	repressed, mRNA = (n=338)
YGR207C	CIR1	0.0403442	0.337512	-0.221474	0.154479	repressed, mRNA = (n=338)
YNL169C	PSD1	0.0403442	-0.397474	0.327149	-0.119683	activated, mRNA = (n=307)
YPR158W-B		0.0403442	-0.451821	1.02441	-1.85484	activated, mRNA ↑ (n=138)
YBR059C	AKL1	0.0403957	-0.34443	0.158829	-0.214923	activated, mRNA = (n=307)
YMR116C	ASC1	0.0403957	0.279474	-0.466314	-0.154543	repressed, mRNA ↓ (n=261)
YIL093C	RSM25	0.0408366	0.430057	-0.399088	0.126428	repressed, mRNA = (n=338)
YER167W	BCK2	0.0408568	-0.382756	0.290137	-0.127842	activated, mRNA = (n=307)
YPL008W	CHL1	0.0408974	-0.492406	0.334734	-0.224258	activated, mRNA = (n=307)
YDL097C	RPN6	0.041323	0.269467	-0.238603	0.0548424	repressed, mRNA = (n=338)
YBL002W	HTB2	0.0414915	0.261909	-0.0807928	0.198357	repressed, mRNA = (n=338)
YER078C	ICP55	0.0418272	-0.460132	0.0246279	-0.507334	activated, mRNA = (n=307)
YLR033W	RSC58	0.0420441	-0.375251	0.196764	-0.216281	activated, mRNA = (n=307)
YNR018W	RCF2	0.0420441	0.36295	-0.505912	-0.0790681	repressed, mRNA ↓ (n=261)
YAL023C	PMT2	0.042518	-0.305508	-0.165379	-0.475595	activated, mRNA = (n=307)
YHR077C	NMD2	0.042518	0.368565	0.1203	0.536621	repressed, mRNA = (n=338)
YLR224W		0.042518	-0.46016	0.110176	-0.406152	activated, mRNA = (n=307)
YAL058W	CNE1	0.0426425	-0.493118	0.122697	-0.468728	activated, mRNA = (n=307)
YMR250W	GAD1	0.0426425	-0.424867	0.0612117	-0.412555	activated, mRNA = (n=307)
YLR059C	REX2	0.0430107	-0.407196	-0.251867	-0.682895	activated, mRNA = (n=307)
YOL144W	NOP8	0.0432326	0.406745	-0.495089	0.000296058	repressed, mRNA ↓ (n=261)
YCL039W	GID7	0.0433321	-0.438073	0.357822	-0.15156	activated, mRNA = (n=307)
YER168C	CCA1	0.0435631	-0.361326	0.217826	-0.181184	activated, mRNA = (n=307)
YGL049C	TIF4632	0.0435631	0.298864	-0.0500288	0.267865	repressed, mRNA = (n=338)
YHR119W	SET1	0.0436451	-0.384578	0.00878943	-0.394047	activated, mRNA = (n=307)
YOR018W	ROD1	0.0437517	-0.447411	0.470272	-0.0810498	activated, mRNA ↑ (n=138)
YHR026W	VMA16	0.0437973	0.311753	-0.489449	-0.132889	repressed, mRNA ↓ (n=261)
YLL040C	VPS13	0.043999	0.312175	-0.127499	0.21323	repressed, mRNA = (n=338)
YGR082W	TOM20	0.0441608	0.356903	-0.314729	0.0879112	repressed, mRNA = (n=338)
YJL049W		0.0441608	-0.478445	0.400761	-0.187708	activated, mRNA = (n=307)
YOR009W	TIR4	0.0441608	-0.628111	0.690323	-0.597818	activated, mRNA ↑ (n=138)
YLR287C-A	RPS30A	0.0442243	0.359099	-0.299669	0.0972572	repressed, mRNA = (n=338)
YNL175C	NOP13	0.0442263	0.321685	-0.433991	-0.0676523	repressed, mRNA ↓ (n=261)
YOR247W	SRL1	0.0442263	-0.296763	0.0420771	-0.265022	activated, mRNA = (n=307)
YOR089C	VPS21	0.0444871	0.351911	-0.138551	0.256107	repressed, mRNA = (n=338)
YPR116W	RRG8	0.0444878	0.569249	0.247442	0.892852	repressed, mRNA = (n=338)
YLR309C	IMH1	0.0446755	0.356408	-0.0768305	0.334296	repressed, mRNA = (n=338)
YOR216C	RUD3	0.0446755	0.421494	-0.297725	0.216124	repressed, mRNA = (n=338)
YGL044C	RNA15	0.0448079	0.412104	-0.226662	0.257248	repressed, mRNA = (n=338)
YJL183W	MNN11	0.0448079	-0.319085	-0.0365365	-0.364773	activated, mRNA = (n=307)
YLL027W	ISA1	0.0450055	0.411235	-0.0863583	0.386434	repressed, mRNA = (n=338)
YGL226W	MTC3	0.0451886	0.554414	-0.46427	0.373075	repressed, mRNA ↓ (n=261)
YHR017W	YSC83	0.0451886	-0.466459	0.53033	-0.0531514	activated, mRNA ↑ (n=138)
YJR144W	MGM101	0.0451886	0.35509	-0.232432	0.165215	repressed, mRNA = (n=338)
YLR031W		0.0456199	-0.501382	1.61691	-0.955642	activated, mRNA ↑ (n=138)
YKL013C	ARC19	0.0456689	0.323404	-0.343639	0.0228686	repressed, mRNA = (n=338)
YKL165C	MCD4	0.0456689	-0.321881	0.110021	-0.233214	activated, mRNA = (n=307)
YMR119W	ASI1	0.0456689	-0.448149	0.201751	-0.309451	activated, mRNA = (n=307)
YNL281W	HCH1	0.0456689	0.279041	-0.100189	0.199673	repressed, mRNA = (n=338)
YOR308C	SNU66	0.0456689	0.456096	0.0632778	0.594647	repressed, mRNA = (n=338)
YKR022C	NTR2	0.0457432	0.464507	0.301965	0.858039	repressed, mRNA = (n=338)
YER180C	ISC10	0.0462182	-0.615554	0.628649	0.1914	activated, mRNA ↑ (n=138)
YDR162C	NBP2	0.0465502	0.410445	-0.292136	0.194871	repressed, mRNA = (n=338)
YNL301C	RPL18B	0.0465502	0.352979	-0.275962	0.130475	repressed, mRNA = (n=338)
YKR004C	ECM9	0.0470532	-0.529267	0.701098	-0.0206702	activated, mRNA ↑ (n=138)
YGR194C	XKS1	0.0475323	-0.472316	0.149201	-0.411637	activated, mRNA = (n=307)
YBR163W	EXO5	0.0475691	-0.500029	0.399201	-0.199466	activated, mRNA = (n=307)
YIL152W		0.0477453	-0.576153	1.05943	0.146126	activated, mRNA ↑ (n=138)
YGR280C	PXR1	0.0481881	0.385759	-0.291285	0.160713	repressed, mRNA = (n=338)
YDR227W	SIR4	0.04829	0.401044	-0.137581	0.341838	repressed, mRNA = (n=338)
YCR005C	CIT2	0.0486899	0.310141	-0.300511	0.050436	repressed, mRNA = (n=338)
YPR108W	RPN7	0.0487254	0.299974	0.0343832	0.353106	repressed, mRNA = (n=338)
YDR062W	LCB2	0.0488658	-0.288428	-0.0863805	-0.37774	activated, mRNA = (n=307)
YDR410C	STE14	0.0490589	-0.479786	0.346203	-0.249451	activated, mRNA = (n=307)
YMR027W		0.0490624	0.308996	-0.368731	-0.0195808	activated, mRNA = (n=307)
YJR098C		0.0492064	-0.522156	0.387641	-0.334243	activated, mRNA = (n=307)
YNL310C	ZIM17	0.0492064	0.441144	-0.193483	0.336727	repressed, mRNA = (n=338)
YBR189W	RPS9B	0.0492359	0.288553	-0.597744	-0.266677	repressed, mRNA ↓ (n=261)
YHR027C	RPN1	0.0492359	0.282401	-0.244097	0.0657988	repressed, mRNA = (n=338)
YJR112W-A		0.0492359	0.536162	-0.547429	0.281079	repressed, mRNA ↓ (n=261)
YLR460C		0.0494748	-0.593987	0.599369	-0.38681	activated, mRNA ↑ (n=138)
YBR215W	HPC2	0.0497146	-0.40536	0.410867	-0.0658475	activated, mRNA = (n=307)
YDL190C	UFD2	0.0497146	-0.323532	0.118761	-0.225117	activated, mRNA = (n=307)
YFR034C	PHO4	0.0497146	0.39253	-0.168992	0.284669	repressed, mRNA = (n=338)
YGR270W	YTA7	0.0497146	-0.332753	0.291656	-0.0641858	activated, mRNA = (n=307)
YMR262W		0.0497146	-0.487374	0.341959	-0.274259	activated, mRNA = (n=307)
YMR286W	MRPL33	0.0497146	0.459225	-0.18276	0.357718	repressed, mRNA = (n=338)
YNR061C		0.0497146	0.444824	-0.120642	0.416404	repressed, mRNA = (n=338)
YOR133W	EFT1	0.0497146	0.526632	-0.35972	0.275638	repressed, mRNA = (n=338)
YPL172C	COX10	0.0497146	-0.415181	0.178488	-0.296427	activated, mRNA = (n=307)
YAL005C	SSA1	0.04976	0.345718	0.058253	0.42891	repressed, mRNA = (n=338)
YBL001C	ECM15	0.0508393	0.373743	-0.675309	-0.226965	not significant (n=4576)
YHR015W	MIP6	0.0508448	-0.547124	0.743624	-0.0910133	not significant (n=4576)
YJR104C	SOD1	0.0508448	0.518149	-0.813811	-0.0411089	not significant (n=4576)
YBR117C	TKL2	0.0513049	-0.600259	-0.317327	-1.4976	not significant (n=4576)
YJR075W	HOC1	0.0513049	-0.309566	-0.0304941	-0.350212	not significant (n=4576)
YLR272C	YCS4	0.0513049	-0.40178	0.0196431	-0.417836	not significant (n=4576)
YPR154W	PIN3	0.0513049	-0.407668	0.523249	0.0115056	not significant (n=4576)
YNL213C	RRG9	0.0513902	-0.490081	0.375216	-0.236655	not significant (n=4576)
YER178W	PDA1	0.0514944	0.24054	-0.504739	-0.239477	not significant (n=4576)
YGR200C	ELP2	0.05155	0.307008	-0.391081	-0.0413588	not significant (n=4576)
YJR146W		0.0516025	-0.447856	-0.11042	-2.03351	not significant (n=4576)
YLR348C	DIC1	0.0516301	-0.421952	-0.0831313	-0.532794	not significant (n=4576)
YGL037C	PNC1	0.0516881	-0.29204	0.203849	-0.111567	not significant (n=4576)
YJR068W	RFC2	0.0516995	-0.365627	-0.0313361	-0.424265	not significant (n=4576)
YGL008C	PMA1	0.0520904	0.26624	-0.368012	-0.0764217	not significant (n=4576)
YHR056C	RSC30	0.0520904	-0.410921	0.507239	-0.0072975	not significant (n=4576)
YKL046C	DCW1	0.0520904	-0.320784	-0.0734866	-0.404275	not significant (n=4576)
YCL034W	LSB5	0.0521262	0.322715	-0.357451	0.013896	not significant (n=4576)
YPR119W	CLB2	0.0521766	-0.380258	0.211361	-0.223137	not significant (n=4576)
YOR372C	NDD1	0.0521974	-0.37974	0.338696	-0.106865	not significant (n=4576)
YPL024W	RMI1	0.0522014	-0.472399	0.13195	-0.415176	not significant (n=4576)
YNL123W	NMA111	0.0522373	0.281337	-0.293996	0.0162557	not significant (n=4576)
YDL241W		0.0523329	0.586032	0.732247	1.38467	not significant (n=4576)
YOR377W	ATF1	0.0524232	-0.420889	0.533637	0.0324748	not significant (n=4576)
YGL104C	VPS73	0.0526219	-0.456969	0.415179	-0.147608	not significant (n=4576)
YBR088C	POL30	0.0526384	0.306176	-0.370036	-0.0248759	not significant (n=4576)
YIL147C	SLN1	0.0526725	-0.389444	0.133539	-0.290716	not significant (n=4576)
YML031W	NDC1	0.0526725	-0.353109	0.0786584	-0.301113	not significant (n=4576)
YIL150C	MCM10	0.0529019	0.536965	-0.306923	0.453596	not significant (n=4576)
YBR261C	TAE1	0.0534411	0.389171	-0.459069	0.00901153	not significant (n=4576)
YHR114W	BZZ1	0.053584	0.366025	-0.09639	0.320961	not significant (n=4576)
YBR235W	VHC1	0.0541033	-0.398307	0.244164	-0.208502	not significant (n=4576)
YHR091C	MSR1	0.0541723	-0.41506	0.306704	-0.16935	not significant (n=4576)
YIL039W	TED1	0.0541723	-0.308825	-0.0600599	-0.380361	not significant (n=4576)
YMR265C		0.0541723	-0.526344	0.375888	-0.343667	not significant (n=4576)
YKL010C	UFD4	0.0542122	0.317038	-0.249727	0.108842	not significant (n=4576)
YKL149C	DBR1	0.0543317	-0.46936	0.340932	-0.238538	not significant (n=4576)
YPL169C	MEX67	0.0550074	-0.308204	0.0562545	-0.268328	not significant (n=4576)
YBL027W	RPL19B	0.0552619	0.265202	-0.516624	-0.217707	not significant (n=4576)
YLR038C	COX12	0.0552619	0.309171	-0.0940278	0.235337	not significant (n=4576)
YER069W	ARG5,6	0.0555171	-0.312389	-0.0899914	-0.416677	not significant (n=4576)
YOL058W	ARG1	0.0556924	0.294917	-0.131829	0.189246	not significant (n=4576)
YOL029C		0.0558518	-0.524088	0.0569062	1.46838	not significant (n=4576)
YLL052C	AQY2	0.0559019	0.548476	0.174316	0.936543	not significant (n=4576)
YGR178C	PBP1	0.0559836	-0.286768	-0.134649	-0.426436	not significant (n=4576)
YOR239W	ABP140	0.0560662	0.298267	-0.0657252	0.260402	not significant (n=4576)
YPL274W	SAM3	0.0560662	0.283646	0.00433645	0.310432	not significant (n=4576)
YOR071C	NRT1	0.0561006	-0.415958	0.512812	0.0279562	not significant (n=4576)
YIL142W	CCT2	0.0561485	0.296959	-0.303634	0.0290229	not significant (n=4576)
YPR093C	ASR1	0.056985	0.533902	-0.173693	0.598689	not significant (n=4576)
YPR086W	SUA7	0.0570985	-0.321038	-0.170136	-0.499249	not significant (n=4576)
YDR153C	ENT5	0.057318	0.31353	-0.361109	-0.00517814	not significant (n=4576)
YBL038W	MRPL16	0.0573539	0.362167	-0.264141	0.153604	not significant (n=4576)
YBR252W	DUT1	0.0573539	0.350414	-0.219118	0.175577	not significant (n=4576)
YGL040C	HEM2	0.0574138	0.274729	-0.305372	-0.00132642	not significant (n=4576)
YNL047C	SLM2	0.0575238	-0.429407	0.11537	-0.365518	not significant (n=4576)
YOR196C	LIP5	0.057524	0.331213	-0.186509	0.186918	not significant (n=4576)
YBR125C	PTC4	0.0577405	-0.393469	-0.116832	-0.540646	not significant (n=4576)
YKL120W	OAC1	0.058091	0.323435	0.14247	0.488754	not significant (n=4576)
YAL014C	SYN8	0.0581976	0.406449	0.458355	0.899936	not significant (n=4576)
YPL249C	GYP5	0.0581976	0.376147	0.0536819	0.463193	not significant (n=4576)
YGR097W	ASK10	0.0582104	-0.367146	0.2323	-0.17549	not significant (n=4576)
YMR214W	SCJ1	0.0582104	0.409156	-0.287151	0.217334	not significant (n=4576)
YNL147W	LSM7	0.0582104	0.438227	-0.24186	0.284213	not significant (n=4576)
YIL060W		0.0582468	-0.407563	1.09968	-1.85484	not significant (n=4576)
YOL005C	RPB11	0.0582468	0.366196	-0.500585	-0.070017	not significant (n=4576)
YBL082C	ALG3	0.0582976	-0.386854	-0.137506	-0.539673	not significant (n=4576)
YDR119W-A	COX26	0.0583286	0.546701	-0.509076	0.461554	not significant (n=4576)
YGL225W	VRG4	0.0583286	-0.25277	0.116192	-0.144628	not significant (n=4576)
YDR320C-A	DAD4	0.0583483	-0.452712	0.563655	-0.0664862	not significant (n=4576)
YLL024C	SSA2	0.0583483	0.263365	-0.248154	0.0393273	not significant (n=4576)
YBL050W	SEC17	0.0585037	0.309116	-0.0348758	0.299936	not significant (n=4576)
YDL007W	RPT2	0.0586257	0.279379	-0.167675	0.137481	not significant (n=4576)
YJL167W	ERG20	0.0586361	0.246108	-0.281218	-0.012311	not significant (n=4576)
YNL118C	DCP2	0.0586361	-0.294375	0.0971221	-0.209367	not significant (n=4576)
YOR141C	ARP8	0.0586361	0.343163	-0.20787	0.182807	not significant (n=4576)
YDR454C	GUK1	0.0588566	0.25419	-0.43029	-0.149748	not significant (n=4576)
YFR027W	ECO1	0.0588566	0.49439	-0.302629	0.36879	not significant (n=4576)
YLR005W	SSL1	0.0588566	-0.389301	0.0234293	-0.41056	not significant (n=4576)
YDL139C	SCM3	0.0593778	0.526996	-0.386936	0.404257	not significant (n=4576)
YDL176W		0.0593778	-0.480613	0.34645	-0.238394	not significant (n=4576)
YIL065C	FIS1	0.059648	0.409046	-0.349953	0.14418	not significant (n=4576)
YMR044W	IOC4	0.059648	0.392094	-0.281645	0.189321	not significant (n=4576)
YMR316W	DIA1	0.0597332	-0.481257	0.657153	0.0156275	not significant (n=4576)
YJR110W	YMR1	0.0597764	-0.477333	0.326692	-0.258336	not significant (n=4576)
YHR094C	HXT1	0.0599305	0.287289	0.185596	0.491552	not significant (n=4576)
YDL025C	RTK1	0.060139	-0.40461	0.401219	-0.0646504	not significant (n=4576)
YNL036W	NCE103	0.0601524	0.325636	0.417158	0.754093	not significant (n=4576)
YJL129C	TRK1	0.0603001	-0.399091	-0.0677666	-0.480693	not significant (n=4576)
YJL134W	LCB3	0.060403	-0.345212	0.263755	-0.118492	not significant (n=4576)
YJR109C	CPA2	0.060403	0.293767	0.173251	0.479019	not significant (n=4576)
YHR010W	RPL27A	0.0604762	0.279805	-0.475568	-0.157794	not significant (n=4576)
YOR348C	PUT4	0.0604791	0.36792	-0.179559	0.249211	not significant (n=4576)
YJR006W	POL31	0.0608509	-0.388096	0.345893	-0.0930989	not significant (n=4576)
YNL329C	PEX6	0.0610112	-0.38695	0.452823	0.0284871	not significant (n=4576)
YML103C	NUP188	0.0611327	-0.306729	0.101468	-0.225	not significant (n=4576)
YOR317W	FAA1	0.0611327	0.2898	-0.339301	-0.0154658	not significant (n=4576)
YDR303C	RSC3	0.0611554	-0.351426	0.144395	-0.238294	not significant (n=4576)
YKL040C	NFU1	0.0616693	0.338322	-0.0431432	0.32878	not significant (n=4576)
YKR050W	TRK2	0.0616693	-0.621247	0.106302	-0.703965	not significant (n=4576)
YOL115W	PAP2	0.0619164	0.372852	-0.503647	-0.0472867	not significant (n=4576)
YKR069W	MET1	0.062089	-0.474338	0.74522	0.167152	not significant (n=4576)
YDL031W	DBP10	0.0621358	0.288378	-0.483821	-0.154886	not significant (n=4576)
YNL138W	SRV2	0.062268	0.250371	-0.286811	-0.0122998	not significant (n=4576)
YKL192C	ACP1	0.0622682	0.340966	-0.695809	-0.291054	not significant (n=4576)
YNL320W		0.0622682	-0.447268	0.0615714	-0.467659	not significant (n=4576)
YDR366C		0.0622844	-0.57702	0.619937	-0.321826	not significant (n=4576)
YNL091W	NST1	0.0623831	-0.337607	0.202507	-0.155237	not significant (n=4576)
YDR460W	TFB3	0.062425	0.419274	-0.0884439	0.402593	not significant (n=4576)
YHR150W	PEX28	0.062425	-0.4875	0.762966	0.120099	not significant (n=4576)
YML101C	CUE4	0.062425	0.451112	-0.58569	0.019078	not significant (n=4576)
YNL103W	MET4	0.062425	-0.341032	0.228921	-0.142492	not significant (n=4576)
YCR088W	ABP1	0.0624631	0.497182	-0.526628	0.15618	not significant (n=4576)
YCR079W	PTC6	0.0626135	-0.538755	-0.0105461	-0.681165	not significant (n=4576)
YHR024C	MAS2	0.0627388	0.312932	-0.0359023	0.306834	not significant (n=4576)
YPL234C	VMA11	0.0627388	0.276291	-0.395494	-0.0868879	not significant (n=4576)
YHR161C	YAP1801	0.0627564	-0.40621	0.595971	0.0973474	not significant (n=4576)
YML094W	GIM5	0.0630373	0.367162	-0.13862	0.27554	not significant (n=4576)
YMR244C-A	COA6	0.0630373	0.468261	-0.255013	0.331813	not significant (n=4576)
YOL093W	TRM10	0.0630817	0.336959	-0.314056	0.0741977	not significant (n=4576)
YMR290C	HAS1	0.0636676	0.267757	-0.538335	-0.23763	not significant (n=4576)
YBL079W	NUP170	0.0637326	-0.345272	0.140441	-0.235668	not significant (n=4576)
YKL071W		0.0639395	-0.58261	0.719128	-0.597106	not significant (n=4576)
YGL083W	SCY1	0.0639758	-0.412211	0.224906	-0.268712	not significant (n=4576)
YOR304C-A	BIL1	0.0644017	0.53666	0.625341	1.22175	not significant (n=4576)
YPR147C		0.0644017	-0.372051	0.145622	-0.268772	not significant (n=4576)
YGR006W	PRP18	0.0644188	0.505729	0.388659	0.965833	not significant (n=4576)
YCR107W	AAD3	0.0646604	-0.542235	0.448775	0.0308361	not significant (n=4576)
YLR014C	PPR1	0.0647491	0.466253	0.110559	0.710278	not significant (n=4576)
YLR056W	ERG3	0.0647491	-0.255664	-0.168471	-0.423098	not significant (n=4576)
YMR221C		0.0647491	-0.358998	0.105444	-0.289836	not significant (n=4576)
YOR145C	PNO1	0.0647491	0.283535	-0.397355	-0.0779127	not significant (n=4576)
YOR159C	SME1	0.0649582	0.448939	-0.494576	0.100102	not significant (n=4576)
YMR083W	ADH3	0.0649726	0.283046	-0.256689	0.0590925	not significant (n=4576)
YOL070C	NBA1	0.0650687	0.309888	-0.185604	0.16074	not significant (n=4576)
YPR058W	YMC1	0.06509	-0.36014	-0.116515	-0.500651	not significant (n=4576)
YDR391C		0.0651404	-0.418739	0.582395	0.0529845	not significant (n=4576)
YJL138C	TIF2	0.0651404	0.327844	-0.358038	0.00833721	not significant (n=4576)
YMR302C	YME2	0.0654745	-0.311618	0.17914	-0.153585	not significant (n=4576)
YKL049C	CSE4	0.0660809	0.404512	-0.103904	0.365338	not significant (n=4576)
YBR068C	BAP2	0.0660898	0.240396	0.21804	0.470348	not significant (n=4576)
YOL082W	ATG19	0.0660979	-0.414035	0.270278	-0.203762	not significant (n=4576)
YJL012C	VTC4	0.0661745	0.247535	-0.369295	-0.0954248	not significant (n=4576)
YLL050C	COF1	0.0663307	0.256961	-0.478419	-0.189167	not significant (n=4576)
YDR170C	SEC7	0.0665235	-0.273313	-0.166388	-0.442792	not significant (n=4576)
YKL007W	CAP1	0.0665235	0.310948	-0.0299528	0.307258	not significant (n=4576)
YLR290C		0.0665235	-0.482886	0.54621	-0.123925	not significant (n=4576)
YML053C		0.0665235	-0.423764	0.60878	0.0684228	not significant (n=4576)
YOR283W		0.0665235	0.343396	-0.271886	0.126336	not significant (n=4576)
YJL147C		0.0667079	-0.527951	0.285584	-0.450924	not significant (n=4576)
YNL260C	LTO1	0.0667079	0.398428	0.51873	0.935535	not significant (n=4576)
YPL258C	THI21	0.067717	-0.588699	0.867382	0.253164	not significant (n=4576)
YJL091C	GWT1	0.0679716	-0.38536	0.46483	-0.000254324	not significant (n=4576)
YFL056C	AAD6	0.0682769	0.375728	-0.0914917	0.34364	not significant (n=4576)
YGL055W	OLE1	0.0683899	0.235983	-0.856139	-0.586828	not significant (n=4576)
YGR043C	NQM1	0.0684459	-0.566061	0.742585	-0.430634	not significant (n=4576)
YDL209C	CWC2	0.0685503	0.459276	-0.531911	0.106555	not significant (n=4576)
YLR384C	IKI3	0.0685664	-0.284723	-0.194396	-0.483838	not significant (n=4576)
YDL192W	ARF1	0.0686619	0.250874	-0.477988	-0.192006	not significant (n=4576)
YDR027C	VPS54	0.0686619	-0.371956	0.151487	-0.258117	not significant (n=4576)
YLR072W		0.0688748	-0.387485	0.229193	-0.204312	not significant (n=4576)
YJL004C	SYS1	0.0688853	-0.400837	0.712131	0.197485	not significant (n=4576)
YDL053C	PBP4	0.069313	-0.344874	0.171231	-0.220043	not significant (n=4576)
YJL121C	RPE1	0.0697076	0.273191	-0.543618	-0.232451	not significant (n=4576)
YFR025C	HIS2	0.0697585	-0.404874	-0.0111244	-0.46274	not significant (n=4576)
YNL151C	RPC31	0.0703292	0.361167	-0.446504	-0.00629774	not significant (n=4576)
YHR210C		0.0704036	-0.587142	0.968255	-0.0228882	not significant (n=4576)
YBR291C	CTP1	0.0706185	-0.395093	0.291057	-0.170282	not significant (n=4576)
YGR271W	SLH1	0.0706185	0.34581	-0.190005	0.209875	not significant (n=4576)
YBR063C		0.0714584	-0.574637	0.405349	0.100844	not significant (n=4576)
YER107C	GLE2	0.0714652	-0.305437	0.0963943	-0.230364	not significant (n=4576)
YOR202W	HIS3	0.0715336	0.488052	0.838231	1.42289	not significant (n=4576)
YNL336W	COS1	0.0716306	-0.499462	0.265439	-1.23977	not significant (n=4576)
YBR085C-A		0.0717166	0.3316	0.165007	0.509759	not significant (n=4576)
YCR024C	SLM5	0.0717986	-0.428198	0.183484	-0.325007	not significant (n=4576)
YHL016C	DUR3	0.071807	-0.553757	1.18406	0.698927	not significant (n=4576)
YKL096W	CWP1	0.071807	0.252608	-0.299092	-0.0218941	not significant (n=4576)
YIL051C	MMF1	0.0719063	0.296479	-0.102768	0.218263	not significant (n=4576)
YJR155W	AAD10	0.0719063	-0.577088	0.769961	-0.0957929	not significant (n=4576)
YKR014C	YPT52	0.0720859	0.321995	-0.0533158	0.300443	not significant (n=4576)
YLR178C	TFS1	0.0721055	-0.426786	-0.168776	-0.651839	not significant (n=4576)
YGL242C		0.0723321	0.348939	-0.27462	0.12087	not significant (n=4576)
YMR183C	SSO2	0.0723321	0.266892	-0.450903	-0.150914	not significant (n=4576)
YAR002C-A	ERP1	0.0735789	0.289023	-0.57283	-0.232017	not significant (n=4576)
YPR105C	COG4	0.0735789	-0.355217	0.15572	-0.232372	not significant (n=4576)
YLR067C	PET309	0.0736016	-0.45496	0.0754681	-0.448043	not significant (n=4576)
YPL241C	CIN2	0.0736016	-0.46767	0.87327	0.192039	not significant (n=4576)
YGR212W	SLI1	0.0741321	-0.51954	0.89743	0.0214446	not significant (n=4576)
YKL135C	APL2	0.0741321	-0.301079	0.0620981	-0.255274	not significant (n=4576)
YLR153C	ACS2	0.0741321	0.225541	-0.203197	0.039834	not significant (n=4576)
YPL078C	ATP4	0.0741321	0.280844	-0.109623	0.198858	not significant (n=4576)
YDR212W	TCP1	0.0741644	0.259744	-0.346353	-0.0570221	not significant (n=4576)
YJL122W	ALB1	0.074219	0.318972	-0.479457	-0.105047	not significant (n=4576)
YBR287W		0.0743586	-0.293506	0.158827	-0.149333	not significant (n=4576)
YGR142W	BTN2	0.0743586	0.38668	0.757658	1.1518	not significant (n=4576)
YPL211W	NIP7	0.0743586	0.314384	-0.296746	0.0578389	not significant (n=4576)
YCR102C		0.0744061	-0.544213	0.452159	-0.724815	not significant (n=4576)
YAL047C	SPC72	0.0746452	-0.457991	0.356115	-0.236132	not significant (n=4576)
YML025C	YML6	0.0746452	0.321589	-0.161451	0.201314	not significant (n=4576)
YDR190C	RVB1	0.0751148	0.264531	-0.427774	-0.129366	not significant (n=4576)
YLL048C	YBT1	0.075974	-0.284361	-0.0456073	-0.338741	not significant (n=4576)
YOL078W	AVO1	0.0762199	0.417685	-0.224932	0.306852	not significant (n=4576)
YBL051C	PIN4	0.0762429	-0.319349	0.516566	0.144158	not significant (n=4576)
YOR310C	NOP58	0.0762792	0.280272	-0.484923	-0.162957	not significant (n=4576)
YDR096W	GIS1	0.0763077	-0.36057	0.267162	-0.154578	not significant (n=4576)
YIL115C	NUP159	0.0763077	0.278338	-0.266371	0.0453921	not significant (n=4576)
YKL121W	DGR2	0.076393	-0.45211	0.254172	-0.289055	not significant (n=4576)
YGL186C	TPN1	0.0765744	0.291117	0.00330541	0.320785	not significant (n=4576)
YHR152W	SPO12	0.0769605	0.351146	-0.103774	0.298502	not significant (n=4576)
YGR229C	SMI1	0.0774233	-0.265013	0.104474	-0.172677	not significant (n=4576)
YPL093W	NOG1	0.0774233	0.257137	-0.527143	-0.230634	not significant (n=4576)
YDR507C	GIN4	0.0775106	0.26752	-0.198191	0.0959842	not significant (n=4576)
YOL162W		0.0775106	-0.410211	1.54607	1.37988	not significant (n=4576)
YAL039C	CYC3	0.0777885	0.353229	-0.549078	-0.115461	not significant (n=4576)
YBR172C	SMY2	0.0777885	-0.296834	0.0575219	-0.254075	not significant (n=4576)
YHL018W		0.0780689	0.521007	0.6046	1.08944	not significant (n=4576)
YBR011C	IPP1	0.0780734	0.221949	-0.496602	-0.252551	not significant (n=4576)
YOR281C	PLP2	0.0781093	0.338467	-0.201455	0.18794	not significant (n=4576)
YER045C	ACA1	0.0782373	-0.45287	0.306389	-0.265453	not significant (n=4576)
YHR023W	MYO1	0.0782373	0.298361	-0.200214	0.137196	not significant (n=4576)
YML069W	POB3	0.0782373	0.297566	-0.159264	0.169323	not significant (n=4576)
YGR158C	MTR3	0.0785062	0.350291	-0.17887	0.22107	not significant (n=4576)
YIR003W	AIM21	0.0790707	0.320122	-0.130098	0.23436	not significant (n=4576)
YLR089C	ALT1	0.0790707	-0.295525	-0.12955	-0.435341	not significant (n=4576)
YER026C	CHO1	0.0795494	0.284846	0.0616988	0.364157	not significant (n=4576)
YAL016W	TPD3	0.0798051	0.251495	-0.227279	0.0471192	not significant (n=4576)
YCR069W	CPR4	0.0798051	-0.323846	0.294089	-0.0656301	not significant (n=4576)
YFR020W		0.0798516	-0.489193	0.806553	0.0798738	not significant (n=4576)
YDL220C	CDC13	0.0806217	-0.455643	0.337258	-0.260348	not significant (n=4576)
YFR036W	CDC26	0.0806217	-0.506688	0.519451	-0.41334	not significant (n=4576)
YOL077W-A	ATP19	0.0809263	0.352702	-0.180501	0.207374	not significant (n=4576)
YDR368W	YPR1	0.0809986	0.247235	-0.351025	-0.0786187	not significant (n=4576)
YLR170C	APS1	0.0809986	0.373643	0.0888967	0.505993	not significant (n=4576)
YDR298C	ATP5	0.0810593	0.2643	-0.447394	-0.148181	not significant (n=4576)
YML099C	ARG81	0.0810874	-0.404865	0.460929	0.0139723	not significant (n=4576)
YHR037W	PUT2	0.0811098	0.274636	-0.3129	-0.00574923	not significant (n=4576)
YOR017W	PET127	0.0811873	-0.382723	0.28	-0.170659	not significant (n=4576)
YOR319W	HSH49	0.0812822	-0.438196	0.808417	0.193559	not significant (n=4576)
YGL154C	LYS5	0.0813855	-0.522188	0.716304	-0.113418	not significant (n=4576)
YHR031C	RRM3	0.0813855	-0.399743	0.12642	-0.329066	not significant (n=4576)
YMR092C	AIP1	0.0813855	0.279521	-0.292053	0.0234511	not significant (n=4576)
YJL070C		0.0815405	-0.432048	0.30646	-0.225473	not significant (n=4576)
YHR182W		0.0815839	-0.465235	0.419995	-0.206736	not significant (n=4576)
YIL075C	RPN2	0.0815934	-0.238887	0.0187904	-0.223763	not significant (n=4576)
YPR170W-B		0.0817477	0.32508	-0.231616	0.149564	not significant (n=4576)
YOR181W	LAS17	0.0819839	0.345821	0.0809799	0.466665	not significant (n=4576)
YPL158C	AIM44	0.0819839	0.329613	-0.112951	0.264954	not significant (n=4576)
YHR129C	ARP1	0.0822524	0.430119	0.088389	0.63404	not significant (n=4576)
YML077W	BET5	0.0822524	-0.408035	0.467587	-0.0556875	not significant (n=4576)
YPR174C		0.0822579	-0.432197	0.996248	0.371827	not significant (n=4576)
YGR074W	SMD1	0.0824286	0.35253	0.159526	0.539308	not significant (n=4576)
YHR167W	THP2	0.0824286	0.429717	-0.268788	0.28155	not significant (n=4576)
YIL055C		0.0825927	-0.487468	0.163211	-0.469927	not significant (n=4576)
YML042W	CAT2	0.0825927	-0.530262	0.419354	-0.308814	not significant (n=4576)
YPL048W	CAM1	0.0826066	0.308351	-0.537408	-0.173796	not significant (n=4576)
YGR289C	MAL11	0.0827006	-0.567614	0.834117	-0.132019	not significant (n=4576)
YDR468C	TLG1	0.0828717	0.362375	-0.0463134	0.366509	not significant (n=4576)
YBL046W	PSY4	0.0830602	0.374858	-0.330518	0.128222	not significant (n=4576)
YKR102W	FLO10	0.0830602	-0.47782	0.493128	1.14734	not significant (n=4576)
YMR064W	AEP1	0.0830969	-0.385055	0.519069	0.0587348	not significant (n=4576)
YJL192C	SOP4	0.0834936	-0.296435	0.0425722	-0.272083	not significant (n=4576)
YNR016C	ACC1	0.0834936	-0.232312	-0.308664	-0.540139	not significant (n=4576)
YOR116C	RPO31	0.0834936	-0.283507	-0.256364	-0.543695	not significant (n=4576)
YLR027C	AAT2	0.0835176	0.223487	-0.245463	-0.000501311	not significant (n=4576)
YHR097C		0.0835191	0.386825	-0.497649	-0.00771494	not significant (n=4576)
YFL023W	BUD27	0.0836986	0.364915	-0.407203	0.0438714	not significant (n=4576)
YGL114W		0.0840472	-0.302854	0.121307	-0.198135	not significant (n=4576)
YKL095W	YJU2	0.0841827	0.468556	0.0302208	0.607407	not significant (n=4576)
YOL062C	APM4	0.0841827	-0.307644	0.239117	-0.0880354	not significant (n=4576)
YDR078C	SHU2	0.0844293	-0.507149	0.985901	0.210533	not significant (n=4576)
YBL018C	POP8	0.0849052	0.399487	-0.186926	0.29739	not significant (n=4576)
YLR225C		0.0851491	0.340124	0.127563	0.502146	not significant (n=4576)
YIR007W		0.0851774	-0.443517	0.446086	-0.146105	not significant (n=4576)
YIL087C	AIM19	0.085338	-0.468712	0.42922	-0.255641	not significant (n=4576)
YML026C	RPS18B	0.085338	-0.323322	0.127065	-0.234177	not significant (n=4576)
YPL240C	HSP82	0.085338	0.486507	0.142521	0.763396	not significant (n=4576)
YER169W	RPH1	0.0854005	-0.402434	0.00746848	-0.454617	not significant (n=4576)
YKR005C		0.0854005	-0.550158	0.458328	-0.516035	not significant (n=4576)
YLL034C	RIX7	0.0854835	0.300291	-0.646494	-0.286878	not significant (n=4576)
YPL095C	EEB1	0.0854835	-0.462511	0.891631	0.244236	not significant (n=4576)
YDR168W	CDC37	0.085974	0.265202	-0.12687	0.162199	not significant (n=4576)
YMR081C	ISF1	0.085974	-0.537154	-0.0607214	-1.01545	not significant (n=4576)
YML076C	WAR1	0.0861006	-0.408639	0.205234	-0.277321	not significant (n=4576)
YLL008W	DRS1	0.0861683	0.26527	-0.371041	-0.0721821	not significant (n=4576)
YAL019W	FUN30	0.0863885	-0.304353	-0.0238962	-0.346328	not significant (n=4576)
YDR098C	GRX3	0.0863885	0.268827	-0.0849374	0.20686	not significant (n=4576)
YML070W	DAK1	0.0863885	0.258767	-0.0379006	0.239824	not significant (n=4576)
YDR031W	MIX14	0.0866345	0.43189	-0.127533	0.395642	not significant (n=4576)
YMR317W		0.0866418	-0.486206	0.337132	-1.59965	not significant (n=4576)
YJR124C		0.0866475	-0.389642	0.537393	0.0541307	not significant (n=4576)
YPL235W	RVB2	0.0866475	0.27915	-0.220087	0.0886397	not significant (n=4576)
YHR154W	RTT107	0.0867382	-0.33711	0.0638581	-0.303709	not significant (n=4576)
YKL019W	RAM2	0.0867691	-0.315589	0.23956	-0.101125	not significant (n=4576)
YML105C	SEC65	0.0867691	0.27229	-0.233689	0.0686053	not significant (n=4576)
YIR038C	GTT1	0.0869563	-0.364131	-0.191635	-0.585097	not significant (n=4576)
YMR154C	RIM13	0.0869563	-0.489306	0.53367	-0.204124	not significant (n=4576)
YNL246W	VPS75	0.0877431	0.355634	-0.13517	0.282147	not significant (n=4576)
YIL022W	TIM44	0.0878168	0.34693	-0.403751	0.0168545	not significant (n=4576)
YMR074C		0.0883582	0.295798	-0.346811	-0.00943548	not significant (n=4576)
YDR130C	FIN1	0.0884183	0.424392	-0.135179	0.402532	not significant (n=4576)
YER143W	DDI1	0.0884929	0.337848	-0.153809	0.233262	not significant (n=4576)
YJL085W	EXO70	0.0884929	-0.367957	0.167331	-0.254592	not significant (n=4576)
YER036C	ARB1	0.0885548	0.226057	-0.382268	-0.13157	not significant (n=4576)
YBR108W	AIM3	0.0892892	0.36995	-0.134913	0.30275	not significant (n=4576)
YIL014W	MNT3	0.0892892	-0.365853	-0.0317944	-0.428148	not significant (n=4576)
YCL012C		0.0897514	0.450641	-0.251437	0.342422	not significant (n=4576)
YJR079W		0.0897514	-0.373827	-0.304755	-1.34921	not significant (n=4576)
YMR226C		0.0897514	0.241235	-0.287316	-0.0230318	not significant (n=4576)
YDR318W	MCM21	0.0898504	-0.466087	0.586095	-0.0624528	not significant (n=4576)
YHL015W	RPS20	0.089883	0.201195	-0.334678	-0.114748	not significant (n=4576)
YOR389W		0.089888	-0.535041	0.655798	-0.576478	not significant (n=4576)
YCL008C	STP22	0.0901624	-0.411672	0.165687	-0.335774	not significant (n=4576)
YGL211W	NCS6	0.0901771	-0.33879	0.0262363	-0.331869	not significant (n=4576)
YOR380W	RDR1	0.0901771	-0.469948	0.385139	-0.210432	not significant (n=4576)
YER041W	YEN1	0.0902813	-0.437438	0.671631	0.136356	not significant (n=4576)
YNL274C	GOR1	0.0902813	0.367945	-0.402169	0.0495475	not significant (n=4576)
YIL076W	SEC28	0.0903391	-0.288362	0.286621	-0.0286037	not significant (n=4576)
YLR094C	GIS3	0.0903539	0.368052	-0.0972395	0.331281	not significant (n=4576)
YER044C-A	MEI4	0.0908822	-0.512911	1.1082	-0.326016	not significant (n=4576)
YDR411C	DFM1	0.0912105	-0.303007	0.123482	-0.205408	not significant (n=4576)
YKL068W	NUP100	0.0913857	-0.252407	0.171721	-0.0928505	not significant (n=4576)
YDR171W	HSP42	0.0922238	0.373352	0.169076	0.593929	not significant (n=4576)
YJL014W	CCT3	0.0922553	0.252029	-0.28902	-0.00941383	not significant (n=4576)
YOL130W	ALR1	0.0922553	-0.280899	0.315502	0.0156486	not significant (n=4576)
YKL110C	KTI12	0.0922701	-0.317085	-0.0875171	-0.423012	not significant (n=4576)
YOR368W	RAD17	0.0922701	-0.433809	0.677353	0.0706947	not significant (n=4576)
YNL219C	ALG9	0.0927179	-0.34583	0.235326	-0.160763	not significant (n=4576)
YDL035C	GPR1	0.0929722	-0.358961	-0.0749167	-0.462651	not significant (n=4576)
YLR303W	MET17	0.0929722	0.212519	-0.374677	-0.14021	not significant (n=4576)
YMR251W	GTO3	0.0929722	-0.43938	0.635726	-1.45448	not significant (n=4576)
YOR313C	SPS4	0.0929722	-0.548666	0.962079	0.0328096	not significant (n=4576)
YPL129W	TAF14	0.0929989	0.269332	-0.166973	0.12859	not significant (n=4576)
YIL085C	KTR7	0.0931376	-0.341592	0.188436	-0.183987	not significant (n=4576)
YJL073W	JEM1	0.0931376	-0.367869	0.281331	-0.157065	not significant (n=4576)
YKL032C	IXR1	0.0931376	-0.304981	0.0621438	-0.275329	not significant (n=4576)
YKR070W		0.0931376	-0.33405	0.0950514	-0.275996	not significant (n=4576)
YMR059W	SEN15	0.0931376	0.453752	0.0660583	0.638037	not significant (n=4576)
YMR066W	SOV1	0.0931376	-0.418907	0.572406	0.055794	not significant (n=4576)
YMR191W	SPG5	0.0931376	-0.375625	0.128216	-0.311016	not significant (n=4576)
YDL234C	GYP7	0.093157	-0.365296	0.240433	-0.17939	not significant (n=4576)
YIL098C	FMC1	0.093199	0.449243	-0.537492	0.120249	not significant (n=4576)
YBR243C	ALG7	0.0935042	-0.328939	0.0703955	-0.285842	not significant (n=4576)
YNR034W	SOL1	0.0935297	0.367789	0.0178195	0.426166	not significant (n=4576)
YCL016C	DCC1	0.0938177	-0.413155	0.17114	-0.322579	not significant (n=4576)
YGR028W	MSP1	0.0938177	-0.377405	0.0540624	-0.371544	not significant (n=4576)
YAL032C	PRP45	0.0943518	0.408417	-0.133202	0.377687	not significant (n=4576)
YHR146W	CRP1	0.0944754	0.24725	-0.183571	0.0860956	not significant (n=4576)
YGR238C	KEL2	0.094509	-0.447846	0.463093	-0.115408	not significant (n=4576)
YER011W	TIR1	0.0947688	0.486996	-0.355339	0.38974	not significant (n=4576)
YKL156W	RPS27A	0.0947688	0.249291	-0.0189568	0.246741	not significant (n=4576)
YDR045C	RPC11	0.095145	0.336475	-0.496813	-0.0875237	not significant (n=4576)
YLR079W	SIC1	0.0958625	0.331482	-0.0696486	0.314035	not significant (n=4576)
YHR033W		0.0958976	-0.447128	-0.367247	-0.826758	not significant (n=4576)
YJR009C	TDH2	0.0959421	0.295128	0.194165	0.507606	not significant (n=4576)
YCR077C	PAT1	0.0963106	0.26583	-0.177653	0.116625	not significant (n=4576)
YKL011C	CCE1	0.0967144	-0.441951	0.633287	0.025958	not significant (n=4576)
YBL039W-B		0.0968922	-0.51147	0.582646	-0.439881	not significant (n=4576)
YEL053C	MAK10	0.0968922	-0.378761	0.0962226	-0.334826	not significant (n=4576)
YPL092W	SSU1	0.0968922	-0.448419	0.525167	-0.110586	not significant (n=4576)
YAL037W		0.0970493	-0.521673	1.06047	-0.384325	not significant (n=4576)
YPL115C	BEM3	0.0970493	-0.332111	0.290624	-0.0807428	not significant (n=4576)
YJL185C	ATG36	0.0970497	-0.520606	0.548617	-0.341379	not significant (n=4576)
YBL025W	RRN10	0.0970803	0.454531	0.719254	1.17412	not significant (n=4576)
YNL306W	MRPS18	0.0970803	0.292814	-0.377129	-0.0398016	not significant (n=4576)
YOR099W	KTR1	0.0970803	-0.263272	-0.183223	-0.449853	not significant (n=4576)
YKL086W	SRX1	0.0970818	0.477988	-0.842888	0.819455	not significant (n=4576)
YDR420W	HKR1	0.097244	-0.363773	0.198554	-0.212502	not significant (n=4576)
YHR148W	IMP3	0.097244	0.325222	-0.273769	0.101276	not significant (n=4576)
YJL141C	YAK1	0.0973512	-0.361524	0.18269	-0.224568	not significant (n=4576)
YMR257C	PET111	0.0973512	-0.43215	0.112844	-0.390012	not significant (n=4576)
YHR199C	AIM46	0.0983044	-0.329819	0.140783	-0.213891	not significant (n=4576)
YPL140C	MKK2	0.0984168	-0.37776	0.346879	-0.0977027	not significant (n=4576)
YLR299W	ECM38	0.0985962	-0.307076	0.0032649	-0.328274	not significant (n=4576)
YPL214C	THI6	0.0985962	-0.369497	0.607207	0.163729	not significant (n=4576)
YGL251C	HFM1	0.0986258	-0.478921	1.14978	0.464795	not significant (n=4576)
YHR205W	SCH9	0.0986258	-0.253575	-0.272954	-0.526329	not significant (n=4576)
YOR090C	PTC5	0.0986258	-0.343562	0.241349	-0.146066	not significant (n=4576)
YBL060W	YEL1	0.0988927	-0.394205	0.523571	0.0503451	not significant (n=4576)
YLR001C		0.0988927	-0.409789	0.13218	-0.365923	not significant (n=4576)
YNL148C	ALF1	0.0989772	0.435822	0.0408946	0.594678	not significant (n=4576)
YAR015W	ADE1	0.0990263	0.314739	-0.344881	0.0258631	not significant (n=4576)
YHR199C-A	NBL1	0.0994782	0.499253	1.31931	1.60439	not significant (n=4576)
YNL096C	RPS7B	0.0994782	0.276788	-0.232893	0.0775007	not significant (n=4576)
YDR277C	MTH1	0.0995069	0.441944	-0.856369	-0.162297	not significant (n=4576)
YHR084W	STE12	0.0995069	-0.315542	0.224358	-0.120531	not significant (n=4576)
YLR127C	APC2	0.0995069	-0.424795	0.181343	-0.322723	not significant (n=4576)
YPL105C	SYH1	0.0995069	-0.289881	0.3698	0.0565585	not significant (n=4576)
YPR183W	DPM1	0.0995069	0.253072	-0.404273	-0.119228	not significant (n=4576)
Q0065	AI4	0.099634	-0.401243	-0.726584	-2.35665	not significant (n=4576)
YBR101C	FES1	0.099634	0.292624	0.146787	0.457069	not significant (n=4576)
YOR245C	DGA1	0.0996638	-0.405982	0.445452	-0.0711717	not significant (n=4576)
YPL149W	ATG5	0.0997591	-0.441243	0.708884	0.143564	not significant (n=4576)
YHR132C	ECM14	0.100598	0.279584	-0.221664	0.0925935	not significant (n=4576)
YIL155C	GUT2	0.100598	-0.372697	-0.160942	-0.567243	not significant (n=4576)
YGR116W	SPT6	0.100997	0.237528	-0.177557	0.080052	not significant (n=4576)
YBL033C	RIB1	0.101276	0.301047	-0.256163	0.0873253	not significant (n=4576)
YPR184W	GDB1	0.101276	-0.4067	-0.321253	-0.754964	not significant (n=4576)
YOR162C	YRR1	0.101344	-0.332632	0.209849	-0.154562	not significant (n=4576)
YAL063C-A		0.101436	-0.39314	2.37336	1.14734	not significant (n=4576)
YDR346C	SVF1	0.101436	0.242036	-0.319335	-0.0468357	not significant (n=4576)
YKR095W	MLP1	0.101436	0.303658	-0.104717	0.240043	not significant (n=4576)
YPR133W-A	TOM5	0.101485	0.323083	-0.608121	-0.217069	not significant (n=4576)
YPL173W	MRPL40	0.101855	0.307749	-0.187428	0.160356	not significant (n=4576)
YHL003C	LAG1	0.102038	-0.246562	0.371989	0.106776	not significant (n=4576)
YCL037C	SRO9	0.102041	-0.301521	0.246456	-0.111922	not significant (n=4576)
YJL133C-A		0.102041	0.381108	-0.0723315	0.361707	not significant (n=4576)
YMR079W	SEC14	0.102789	-0.22137	0.143839	-0.0922332	not significant (n=4576)
YNL204C	SPS18	0.102789	-0.452992	0.604914	-0.3182	not significant (n=4576)
YAR029W		0.103133	-0.350059	-0.0441605	#N/A	not significant (n=4576)
YGL212W	VAM7	0.103133	0.411188	0.276355	0.722092	not significant (n=4576)
YOR362C	PRE10	0.103133	0.256653	-0.307513	-0.0166775	not significant (n=4576)
YER081W	SER3	0.103555	-0.338218	0.497235	0.0970211	not significant (n=4576)
YPL221W	FLC1	0.103555	-0.298617	-0.102567	-0.410706	not significant (n=4576)
YNL212W	VID27	0.104758	0.277115	-0.200902	0.109671	not significant (n=4576)
YHR046C	INM1	0.105016	-0.363827	0.0670681	-0.353504	not significant (n=4576)
YLR077W	FMP25	0.105386	-0.34445	0.192342	-0.193767	not significant (n=4576)
YLR246W	ERF2	0.105632	-0.450939	0.713962	0.141719	not significant (n=4576)
YBR264C	YPT10	0.105632	-0.381305	0.410582	-0.0595635	not significant (n=4576)
YDR407C	TRS120	0.105632	-0.325578	0.260535	-0.100367	not significant (n=4576)
YLR393W	ATP10	0.105632	0.436631	0.444531	0.899998	not significant (n=4576)
YDL056W	MBP1	0.105659	-0.360315	0.187105	-0.232372	not significant (n=4576)
YDR159W	SAC3	0.105659	-0.334637	0.121229	-0.245309	not significant (n=4576)
YJL097W	PHS1	0.106053	-0.320383	0.0582753	-0.297714	not significant (n=4576)
YLR025W	SNF7	0.10607	0.293529	-0.263783	0.0705256	not significant (n=4576)
YMR137C	PSO2	0.10607	-0.467205	0.219003	-0.37811	not significant (n=4576)
YBL091C	MAP2	0.106264	0.240829	-0.324564	-0.0539967	not significant (n=4576)
YKL143W	LTV1	0.106264	0.283144	-0.370552	-0.0421947	not significant (n=4576)
YLR064W	PER33	0.106264	0.286577	-0.0617473	0.262483	not significant (n=4576)
YML109W	ZDS2	0.106264	0.361333	-0.0949587	0.34272	not significant (n=4576)
YGR136W	LSB1	0.106303	0.258485	0.232764	0.506664	not significant (n=4576)
YJR016C	ILV3	0.106371	0.243825	-0.108525	0.157267	not significant (n=4576)
YAL048C	GEM1	0.106383	-0.406072	0.957858	0.360475	not significant (n=4576)
YEL052W	AFG1	0.10653	-0.298132	-0.0365502	-0.34765	not significant (n=4576)
YOL138C	RTC1	0.10653	-0.395795	0.162369	-0.292332	not significant (n=4576)
YLR194C		0.106719	0.253021	0.182047	0.449397	not significant (n=4576)
YPL005W	AEP3	0.106736	-0.469522	0.253611	-0.405021	not significant (n=4576)
YJL217W	REE1	0.106786	0.270556	-0.346824	-0.0404216	not significant (n=4576)
YKR094C	RPL40B	0.106786	0.239212	-0.367008	-0.0971387	not significant (n=4576)
YOR291W	YPK9	0.106802	-0.310671	0.0240877	-0.305133	not significant (n=4576)
YDL121C		0.10761	0.317905	-0.337707	0.039357	not significant (n=4576)
YGR009C	SEC9	0.10761	0.286278	-0.0772754	0.23847	not significant (n=4576)
YLR429W	CRN1	0.107665	0.277487	-0.291431	0.0251391	not significant (n=4576)
YBL040C	ERD2	0.107711	-0.291324	0.399925	0.0727528	not significant (n=4576)
YFR003C	YPI1	0.107711	0.36589	-0.128786	0.303844	not significant (n=4576)
YJL044C	GYP6	0.107711	-0.337387	0.498842	0.117122	not significant (n=4576)
YDL207W	GLE1	0.107749	-0.380062	0.201508	-0.235014	not significant (n=4576)
YOR023C	AHC1	0.107877	-0.333228	0.179446	-0.19349	not significant (n=4576)
YPL127C	HHO1	0.107877	0.338407	-0.284914	0.112872	not significant (n=4576)
YDL015C	TSC13	0.108166	-0.250679	0.274851	0.00059044	not significant (n=4576)
YMR251W-A	HOR7	0.108166	0.42162	-0.75723	-0.149611	not significant (n=4576)
YDR245W	MNN10	0.108251	0.270332	-0.265781	0.0477982	not significant (n=4576)
YHR008C	SOD2	0.108536	0.295362	-0.530277	-0.180027	not significant (n=4576)
YLR266C	PDR8	0.108539	-0.412068	0.855087	0.361387	not significant (n=4576)
YDR083W	RRP8	0.108611	0.278257	-0.26814	0.0503047	not significant (n=4576)
YPR185W	ATG13	0.108611	-0.344869	0.370944	-0.0270084	not significant (n=4576)
YBR115C	LYS2	0.108867	0.232377	-0.225397	0.0280987	not significant (n=4576)
YOR012W		0.109393	0.495027	0.326805	1.06811	not significant (n=4576)
YOR208W	PTP2	0.109472	-0.399911	0.482332	-0.00684874	not significant (n=4576)
YBL023C	MCM2	0.109563	0.318678	-0.243067	0.130806	not significant (n=4576)
YJR108W	ABM1	0.10966	0.495978	0.32512	1.0913	not significant (n=4576)
YLR083C	EMP70	0.10966	-0.272802	0.113756	-0.180057	not significant (n=4576)
YNL049C	SFB2	0.10966	-0.297288	0.0768382	-0.241659	not significant (n=4576)
YIL090W	ICE2	0.109808	-0.352314	0.222174	-0.17953	not significant (n=4576)
YLR386W	VAC14	0.109808	-0.313034	0.114648	-0.229155	not significant (n=4576)
YLL063C	AYT1	0.109956	-0.476469	0.563133	-0.11416	not significant (n=4576)
YPR198W	SGE1	0.109956	-0.357504	0.317877	-0.112441	not significant (n=4576)
YPL070W	MUK1	0.110048	-0.349125	0.103129	-0.292523	not significant (n=4576)
YNL326C	PFA3	0.110362	-0.41689	0.0476721	-0.452599	not significant (n=4576)
YBR176W	ECM31	0.110845	-0.36432	0.0427501	-0.382784	not significant (n=4576)
YGL002W	ERP6	0.111323	-0.391428	0.35204	-0.13705	not significant (n=4576)
YCR057C	PWP2	0.111462	0.251551	-0.494138	-0.202151	not significant (n=4576)
YGL236C	MTO1	0.111703	-0.356713	-0.107903	-0.488305	not significant (n=4576)
YDR150W	NUM1	0.111707	0.286013	-0.256563	0.0741797	not significant (n=4576)
YLR377C	FBP1	0.111707	-0.432013	-0.63867	-1.99309	not significant (n=4576)
YAL009W	SPO7	0.111957	-0.441294	-0.0300825	-0.558735	not significant (n=4576)
YKL001C	MET14	0.111957	-0.336383	0.175351	-0.21067	not significant (n=4576)
YGR262C	BUD32	0.112217	0.315205	-0.155945	0.212003	not significant (n=4576)
YIL007C	NAS2	0.112344	0.379341	0.0148121	0.459145	not significant (n=4576)
YML078W	CPR3	0.112344	0.285014	-0.490125	-0.156369	not significant (n=4576)
YMR004W	MVP1	0.112344	0.31513	-0.213506	0.156188	not significant (n=4576)
YJL109C	UTP10	0.112954	-0.261491	-0.25286	-0.513791	not significant (n=4576)
YOR154W	SLP1	0.112954	-0.376741	0.204652	-0.221626	not significant (n=4576)
YKL094W	YJU3	0.113057	-0.27942	0.0606844	-0.237391	not significant (n=4576)
YLR397C	AFG2	0.113057	0.264127	-0.346571	-0.0422768	not significant (n=4576)
YPR010C	RPA135	0.113057	0.222897	-0.498741	-0.246139	not significant (n=4576)
YDR511W	SDH7	0.113522	0.367379	-0.329279	0.128563	not significant (n=4576)
YPL056C	LCL1	0.114617	-0.434852	0.116223	-1.03236	not significant (n=4576)
YDR319C	YFT2	0.115543	-0.375518	0.484091	0.00803189	not significant (n=4576)
YPR143W	RRP15	0.115543	0.302921	-0.188873	0.160065	not significant (n=4576)
YPL068C		0.115646	-0.436404	0.425514	-0.190413	not significant (n=4576)
YBR164C	ARL1	0.115839	0.268135	-0.207482	0.0937847	not significant (n=4576)
YDL087C	LUC7	0.116781	0.426377	0.296117	0.787468	not significant (n=4576)
YDR200C	VPS64	0.116781	-0.373259	0.177379	-0.261585	not significant (n=4576)
YER058W	PET117	0.116781	0.455199	-0.360118	0.329434	not significant (n=4576)
YNL115C		0.117056	0.324665	-0.402361	-0.00631613	not significant (n=4576)
YBR121C	GRS1	0.117128	0.233541	-0.388474	-0.122075	not significant (n=4576)
YLR316C	TAD3	0.117312	0.364729	-0.266987	0.203736	not significant (n=4576)
YIL011W	TIR3	0.117491	-0.462243	0.286695	-0.460382	not significant (n=4576)
YGL244W	RTF1	0.117596	0.274581	-0.145333	0.162113	not significant (n=4576)
YPL265W	DIP5	0.117979	0.231339	0.311014	0.546454	not significant (n=4576)
YNL136W	EAF7	0.118131	-0.38445	0.385646	-0.0870211	not significant (n=4576)
YGL156W	AMS1	0.118282	-0.42836	0.484505	-0.124787	not significant (n=4576)
YJL171C		0.118397	0.26092	-0.16139	0.125819	not significant (n=4576)
YBR171W	SEC66	0.118546	0.262703	-0.223286	0.0720765	not significant (n=4576)
YNR027W	BUD17	0.118546	-0.368953	0.308474	-0.134986	not significant (n=4576)
YOL100W	PKH2	0.118546	-0.366116	0.2092	-0.205104	not significant (n=4576)
YOL140W	ARG8	0.118546	-0.316768	0.286558	-0.0631291	not significant (n=4576)
YGR033C	TIM21	0.118567	-0.326669	0.295435	-0.0876778	not significant (n=4576)
YAR050W	FLO1	0.118715	-0.378766	-0.128062	-1.76747	not significant (n=4576)
YLR060W	FRS1	0.118826	0.234171	-0.278515	-0.016857	not significant (n=4576)
YJR141W		0.118952	-0.409496	0.637839	0.115614	not significant (n=4576)
YDR016C	DAD1	0.119061	0.386867	-0.416384	0.103787	not significant (n=4576)
YJL151C	SNA3	0.119495	0.309898	-0.426789	-0.0536262	not significant (n=4576)
YLR337C	VRP1	0.119664	-0.284173	0.197244	-0.115272	not significant (n=4576)
YIL112W	HOS4	0.119671	0.312393	-0.113793	0.252798	not significant (n=4576)
YJL203W	PRP21	0.119741	0.375259	-0.261363	0.206279	not significant (n=4576)
YGR148C	RPL24B	0.119758	0.216089	-0.48578	-0.238442	not significant (n=4576)
YGR088W	CTT1	0.12002	-0.446559	0.197739	-0.389382	not significant (n=4576)
YDR099W	BMH2	0.120054	0.210977	-0.176804	0.0510138	not significant (n=4576)
YNL312W	RFA2	0.121055	0.273344	-0.118825	0.183296	not significant (n=4576)
YHR071W	PCL5	0.121185	-0.384292	0.123555	-0.265488	not significant (n=4576)
YML065W	ORC1	0.121185	0.330613	-0.27143	0.130031	not significant (n=4576)
YKL191W	DPH2	0.121296	-0.269156	-0.514743	-0.772308	not significant (n=4576)
YLR196W	PWP1	0.121296	0.252037	-0.281011	0.00236644	not significant (n=4576)
YNL085W	MKT1	0.121312	-0.228837	-0.0830035	-0.315077	not significant (n=4576)
YJR151C	DAN4	0.121848	-0.458525	0.698112	0.980788	not significant (n=4576)
YGL184C	STR3	0.121867	0.467728	-0.364755	0.40781	not significant (n=4576)
YLR301W	HRI1	0.121995	0.241468	-0.247592	0.021912	not significant (n=4576)
YFR014C	CMK1	0.122205	-0.330445	0.461353	0.0673767	not significant (n=4576)
YDL188C	PPH22	0.124556	-0.325709	-0.185415	-0.534849	not significant (n=4576)
YHL035C	VMR1	0.124961	-0.369283	0.690516	0.277175	not significant (n=4576)
YDR505C	PSP1	0.125013	-0.281067	0.128937	-0.190919	not significant (n=4576)
YNL134C		0.125013	0.228149	-0.590322	-0.327665	not significant (n=4576)
YLR335W	NUP2	0.125169	0.239672	-0.19286	0.0759412	not significant (n=4576)
YGR124W	ASN2	0.125202	0.22858	-0.448733	-0.187547	not significant (n=4576)
YDL131W	LYS21	0.125209	0.250547	-0.205213	0.074223	not significant (n=4576)
YHL029C	OCA5	0.125358	-0.333518	0.00673665	-0.354389	not significant (n=4576)
YKL096W-A	CWP2	0.125678	0.241139	-0.541637	-0.267143	not significant (n=4576)
YDR040C	ENA1	0.125729	0.448511	0.166651	0.667678	not significant (n=4576)
YML014W	TRM9	0.125729	0.319336	-0.471372	-0.0783114	not significant (n=4576)
YKR093W	PTR2	0.125942	0.210483	0.278088	0.489993	not significant (n=4576)
YMR033W	ARP9	0.12623	-0.293401	0.158767	-0.167556	not significant (n=4576)
YIL019W	FAF1	0.126418	0.353125	-0.493977	-0.0388725	not significant (n=4576)
YDL222C	FMP45	0.126504	-0.468423	-0.414028	-1.304	not significant (n=4576)
YJL055W		0.126504	0.271579	-0.279364	0.0340559	not significant (n=4576)
YAL013W	DEP1	0.12653	0.347446	-0.35112	0.0865447	not significant (n=4576)
YMR102C		0.12653	0.307745	-0.0775225	0.280122	not significant (n=4576)
YGL045W	RIM8	0.126688	-0.438178	0.0372278	-0.530777	not significant (n=4576)
YGR123C	PPT1	0.126688	0.263376	-0.404785	-0.105289	not significant (n=4576)
YML005W	TRM12	0.126898	-0.386492	0.381377	-0.102604	not significant (n=4576)
YGR267C	FOL2	0.127008	-0.256832	0.110165	-0.158941	not significant (n=4576)
YML131W		0.127008	0.243454	-0.417421	-0.140574	not significant (n=4576)
YDL120W	YFH1	0.127013	0.324787	-0.283619	0.100818	not significant (n=4576)
YER043C	SAH1	0.127218	0.208399	-0.313414	-0.0859849	not significant (n=4576)
YBL006C	LDB7	0.127555	-0.30949	0.386945	0.0235597	not significant (n=4576)
YBR095C	RXT2	0.127704	0.345799	-0.178471	0.246038	not significant (n=4576)
YBR080C	SEC18	0.12789	0.233704	-0.200746	0.0545731	not significant (n=4576)
YER062C	GPP2	0.127911	0.268885	-0.409292	-0.0957834	not significant (n=4576)
YLL049W	LDB18	0.127911	-0.436277	0.280955	-0.291268	not significant (n=4576)
YDR018C		0.128012	-0.447915	0.47669	-1.10111	not significant (n=4576)
YDR422C	SIP1	0.128012	-0.314314	0.119914	-0.23044	not significant (n=4576)
YGR057C	LST7	0.128012	-0.384173	0.612161	0.116782	not significant (n=4576)
YNL304W	YPT11	0.128012	0.376117	-0.184827	0.289398	not significant (n=4576)
YOR335C	ALA1	0.128012	0.228485	-0.368433	-0.112507	not significant (n=4576)
YHR085W	IPI1	0.128929	0.325682	-0.310821	0.0892312	not significant (n=4576)
YNL249C	MPA43	0.128954	-0.415299	0.706108	0.11098	not significant (n=4576)
YDR012W	RPL4B	0.128982	0.333058	-0.424684	-0.0177235	not significant (n=4576)
YBL081W		0.128987	-0.346929	0.198632	-0.21875	not significant (n=4576)
YOL063C	CRT10	0.129963	-0.349807	0.407771	0.000929266	not significant (n=4576)
YMR100W	MUB1	0.130012	-0.373511	0.408125	-0.0616199	not significant (n=4576)
YFR010W	UBP6	0.130365	0.231738	-0.0802262	0.169889	not significant (n=4576)
YDR228C	PCF11	0.130453	-0.315514	0.109573	-0.239509	not significant (n=4576)
YNL231C	PDR16	0.130746	0.269189	-0.127369	0.17133	not significant (n=4576)
YFL024C	EPL1	0.130879	-0.373099	0.309196	-0.160861	not significant (n=4576)
YER162C	RAD4	0.131019	0.39578	-0.214786	0.319048	not significant (n=4576)
YIR031C	DAL7	0.131102	-0.443235	1.10421	0.664834	not significant (n=4576)
YGL241W	KAP114	0.131906	-0.297648	-0.0281826	-0.348246	not significant (n=4576)
YDR036C	EHD3	0.132052	-0.296513	0.172907	-0.159245	not significant (n=4576)
YMR013C	SEC59	0.132437	-0.330463	0.443836	0.0603326	not significant (n=4576)
YOL051W	GAL11	0.132549	-0.283721	-0.0411811	-0.345724	not significant (n=4576)
YCR011C	ADP1	0.133107	0.23172	0.0170996	0.269157	not significant (n=4576)
YDL197C	ASF2	0.133108	-0.396484	0.824302	0.303075	not significant (n=4576)
YGR008C	STF2	0.133108	0.359614	-0.379762	0.0732584	not significant (n=4576)
YBR030W	RKM3	0.133253	-0.331072	0.476201	0.0878204	not significant (n=4576)
YBR236C	ABD1	0.133997	0.268908	-0.161645	0.144607	not significant (n=4576)
YPL199C		0.133997	0.285166	-0.0561946	0.259685	not significant (n=4576)
YDR161W		0.134004	0.260579	-0.364626	-0.0604278	not significant (n=4576)
YJL068C		0.13405	0.308051	-0.342853	0.0259261	not significant (n=4576)
YGR263C	SAY1	0.134087	-0.400707	0.548567	0.00153182	not significant (n=4576)
YBR273C	UBX7	0.134417	0.267894	-0.249056	0.0564274	not significant (n=4576)
YDR321W	ASP1	0.134417	0.215355	-0.223575	0.0136897	not significant (n=4576)
YML020W		0.134417	-0.37436	0.414335	-0.0571331	not significant (n=4576)
YNL154C	YCK2	0.134574	-0.217334	0.105696	-0.118865	not significant (n=4576)
YOL125W	TRM13	0.134618	0.31602	-0.0753171	0.299088	not significant (n=4576)
YJL197W	UBP12	0.134666	-0.265287	-0.062964	-0.336767	not significant (n=4576)
YHL001W	RPL14B	0.134835	0.44613	-0.856899	-0.0514564	not significant (n=4576)
YPL245W		0.135009	-0.350345	-0.231695	-0.604597	not significant (n=4576)
YHL009C	YAP3	0.135212	0.382556	-0.143616	0.339472	not significant (n=4576)
YDR229W	IVY1	0.135608	0.324797	-0.376502	0.0332546	not significant (n=4576)
YJL020C	BBC1	0.135756	0.226739	-0.00809319	0.235101	not significant (n=4576)
YPL228W	CET1	0.135878	0.297121	-0.00382249	0.321002	not significant (n=4576)
YHR103W	SBE22	0.136005	-0.284958	0.148672	-0.158672	not significant (n=4576)
YLR008C	PAM18	0.136114	0.292344	-0.127713	0.197725	not significant (n=4576)
YKR024C	DBP7	0.136666	0.304071	-0.492807	-0.122856	not significant (n=4576)
YJR062C	NTA1	0.136887	0.350411	0.146559	0.549989	not significant (n=4576)
YKL006W	RPL14A	0.137313	0.445014	-0.780138	0.000352079	not significant (n=4576)
YBR148W	YSW1	0.1374	-0.474325	1.12621	0.121967	not significant (n=4576)
YMR276W	DSK2	0.137616	0.239733	-0.249507	0.0169576	not significant (n=4576)
YGL161C	YIP5	0.137942	-0.275434	0.155551	-0.145446	not significant (n=4576)
YIL024C		0.137944	-0.483576	0.565481	-0.455	not significant (n=4576)
YDR529C	QCR7	0.138217	0.221601	-0.172104	0.0698834	not significant (n=4576)
YMR070W	MOT3	0.1383	-0.284044	0.106662	-0.200042	not significant (n=4576)
YOR184W	SER1	0.138343	0.213271	-0.175195	0.0578689	not significant (n=4576)
YLR040C	AFB1	0.138631	-0.422556	0.12222	-0.478123	not significant (n=4576)
YLR141W	RRN5	0.13892	-0.423683	-0.20947	-0.704423	not significant (n=4576)
YDR132C		0.138996	-0.33072	0.355851	-0.0379918	not significant (n=4576)
YBR065C	ECM2	0.139592	0.349661	0.30328	0.672703	not significant (n=4576)
YFR044C	DUG1	0.139715	0.250155	-0.520063	-0.226884	not significant (n=4576)
YNL097C	PHO23	0.139715	-0.354307	0.16874	-0.246875	not significant (n=4576)
YKR046C	PET10	0.140081	0.248563	-0.424722	-0.136129	not significant (n=4576)
YLR205C	HMX1	0.140081	0.280116	-0.519617	-0.177127	not significant (n=4576)
YNL222W	SSU72	0.140081	0.357681	-0.103791	0.316067	not significant (n=4576)
YOR052C	TMC1	0.140081	0.317251	0.260727	0.585605	not significant (n=4576)
YGR192C	TDH3	0.140089	0.241124	-0.358392	-0.0855448	not significant (n=4576)
YGL108C		0.140185	0.417673	0.105209	0.636662	not significant (n=4576)
YLR088W	GAA1	0.140319	-0.272401	0.068484	-0.227143	not significant (n=4576)
YBL069W	AST1	0.140518	0.299307	-0.238917	0.111242	not significant (n=4576)
YDL143W	CCT4	0.140518	0.211462	-0.429505	-0.188974	not significant (n=4576)
YDL189W	RBS1	0.140518	-0.315828	0.252485	-0.103191	not significant (n=4576)
YBL036C		0.141115	0.285497	-0.393951	-0.0492955	not significant (n=4576)
YBR162W-A	YSY6	0.141115	0.27689	-0.277333	0.036362	not significant (n=4576)
YEL071W	DLD3	0.141115	0.193024	-0.0599631	0.14642	not significant (n=4576)
YGR174C	CBP4	0.141115	0.380122	-0.419206	0.097579	not significant (n=4576)
YNR051C	BRE5	0.141115	-0.281258	0.319814	0.0147255	not significant (n=4576)
YOR207C	RET1	0.141115	0.255158	-0.301819	-0.00705492	not significant (n=4576)
YDR011W	SNQ2	0.141134	-0.196403	0.13104	-0.0684032	not significant (n=4576)
YER148W	SPT15	0.141154	0.23024	-0.168266	0.0909824	not significant (n=4576)
YNL137C	NAM9	0.141177	-0.242881	0.0694028	-0.189187	not significant (n=4576)
YPL219W	PCL8	0.141237	0.377254	0.0916343	0.545617	not significant (n=4576)
YGL248W	PDE1	0.141793	-0.348452	0.220418	-0.186074	not significant (n=4576)
YGR179C	OKP1	0.141847	0.368222	-0.141614	0.328569	not significant (n=4576)
YHL020C	OPI1	0.142191	0.318814	-0.221921	0.173739	not significant (n=4576)
YJR017C	ESS1	0.142254	0.308948	-0.584028	-0.191661	not significant (n=4576)
YOR354C	MSC6	0.142254	-0.282748	0.243035	-0.0680357	not significant (n=4576)
YDL208W	NHP2	0.142626	-0.216646	0.143631	-0.082	not significant (n=4576)
YLR093C	NYV1	0.142649	-0.280445	0.206604	-0.105709	not significant (n=4576)
YMR034C		0.142756	-0.469945	0.2574	-0.603902	not significant (n=4576)
YCR060W	TAH1	0.142786	0.348483	-0.269841	0.164314	not significant (n=4576)
YIL079C	AIR1	0.142786	0.317334	-0.126362	0.245076	not significant (n=4576)
YMR185W	RTP1	0.142786	-0.334462	-0.0756202	-0.434672	not significant (n=4576)
YPR003C		0.142786	-0.364332	0.0931152	-0.34543	not significant (n=4576)
YOL069W	NUF2	0.142961	-0.35514	0.218186	-0.206576	not significant (n=4576)
YER017C	AFG3	0.14309	-0.25382	-0.0110068	-0.273728	not significant (n=4576)
YER096W	SHC1	0.143266	-0.47177	-0.453196	-1.08308	not significant (n=4576)
YPL125W	KAP120	0.143266	-0.280018	-0.0250526	-0.32262	not significant (n=4576)
YPR063C		0.143297	0.273959	-0.34033	-0.0249135	not significant (n=4576)
YMR158W	MRPS8	0.143333	0.30204	-0.163052	0.188446	not significant (n=4576)
YHR001W-A	QCR10	0.144766	0.305171	-0.188294	0.152633	not significant (n=4576)
YPR189W	SKI3	0.145322	0.247971	-0.174135	0.100402	not significant (n=4576)
YGL189C	RPS26A	0.14533	0.38452	-0.50629	0.0323437	not significant (n=4576)
YDR034C-A		0.145353	-0.46163	1.24558	0.0745396	not significant (n=4576)
YJL034W	KAR2	0.145353	0.202245	-0.00213901	0.216402	not significant (n=4576)
YNL010W		0.145353	0.208318	-0.301358	-0.0710016	not significant (n=4576)
YKR097W	PCK1	0.145813	-0.401348	0.993881	-0.957553	not significant (n=4576)
YGR260W	TNA1	0.145815	0.226018	-0.201897	0.0506617	not significant (n=4576)
YML130C	ERO1	0.145815	0.216353	0.0224219	0.25426	not significant (n=4576)
YLR218C	COA4	0.146869	0.447298	-0.399773	0.393676	not significant (n=4576)
YLR099W-A	MIM2	0.147252	0.401218	-0.763482	-0.126929	not significant (n=4576)
YLR417W	VPS36	0.148033	-0.367843	0.154204	-0.290641	not significant (n=4576)
YOL006C	TOP1	0.148033	0.257482	-0.233553	0.0590391	not significant (n=4576)
YJL107C		0.148287	0.405962	0.326678	0.780958	not significant (n=4576)
YFR049W	YMR31	0.149228	0.316768	-0.113042	0.246369	not significant (n=4576)
YDR418W	RPL12B	0.150129	0.197372	-0.459676	-0.239669	not significant (n=4576)
YMR181C		0.150145	-0.45399	0.31525	-0.378569	not significant (n=4576)
YOL059W	GPD2	0.150145	0.234202	-0.350076	-0.0818535	not significant (n=4576)
YBR046C	ZTA1	0.150156	0.346531	-0.0896919	0.316932	not significant (n=4576)
YGR185C	TYS1	0.150156	0.209141	-0.35892	-0.122924	not significant (n=4576)
YOR262W	GPN2	0.150227	-0.32178	-0.0135145	-0.373668	not significant (n=4576)
YBR042C	CST26	0.150275	-0.309803	0.226625	-0.125013	not significant (n=4576)
YGL090W	LIF1	0.150753	0.414606	0.404904	0.953198	not significant (n=4576)
YHR052W	CIC1	0.150753	0.216525	-0.433715	-0.185568	not significant (n=4576)
YBR091C	TIM12	0.15101	0.346834	-0.115635	0.301458	not significant (n=4576)
YBR041W	FAT1	0.151457	-0.275701	-0.0188368	-0.312641	not significant (n=4576)
YAL053W	FLC2	0.15176	-0.230198	0.0527191	-0.187106	not significant (n=4576)
YIL013C	PDR11	0.152181	-0.42009	0.954656	0.335953	not significant (n=4576)
YIL023C	YKE4	0.152349	-0.310809	0.368875	0.0193545	not significant (n=4576)
YAL060W	BDH1	0.152733	0.236113	-0.103252	0.161669	not significant (n=4576)
YDR206W	EBS1	0.152733	-0.29359	0.442474	0.110377	not significant (n=4576)
YGR210C		0.152733	-0.263796	-0.395627	-0.652411	not significant (n=4576)
YDL150W	RPC53	0.153184	0.304624	-0.511209	-0.122634	not significant (n=4576)
YHR034C	PIH1	0.153184	0.33975	-0.523706	-0.0712329	not significant (n=4576)
YJL005W	CYR1	0.153184	0.281657	-0.0592881	0.268008	not significant (n=4576)
YLR295C	ATP14	0.153828	0.242247	-0.362631	-0.0873271	not significant (n=4576)
YNL173C	MDG1	0.153828	0.270624	-0.375609	-0.0592244	not significant (n=4576)
Q0130	OLI1	0.153993	0.448829	-0.349038	0.946564	not significant (n=4576)
YJL170C	ASG7	0.154412	0.453534	-0.701546	0.355432	not significant (n=4576)
YDR515W	SLF1	0.155003	-0.325497	0.275643	-0.113214	not significant (n=4576)
YGL253W	HXK2	0.155003	0.238844	-0.101751	0.162737	not significant (n=4576)
YDL148C	NOP14	0.156178	0.237867	-0.310486	-0.0380908	not significant (n=4576)
YPL175W	SPT14	0.157085	-0.341197	0.525381	0.10641	not significant (n=4576)
YPR196W		0.157214	-0.459588	0.778994	0.00257264	not significant (n=4576)
YLR048W	RPS0B	0.157324	0.256491	-0.544463	-0.236238	not significant (n=4576)
YLR010C	TEN1	0.157362	-0.451294	1.61447	0.522966	not significant (n=4576)
YOR078W	BUD21	0.157763	0.320488	-0.152893	0.228978	not significant (n=4576)
YNL330C	RPD3	0.158183	0.265309	-0.195048	0.110728	not significant (n=4576)
YJR096W		0.158268	-0.319397	0.0417689	-0.316295	not significant (n=4576)
YDR265W	PEX10	0.158505	-0.392599	0.51067	0.00396356	not significant (n=4576)
YNR054C	ESF2	0.158863	0.298265	-0.272984	0.0737086	not significant (n=4576)
YNL113W	RPC19	0.159117	0.288004	-0.337678	-0.00258603	not significant (n=4576)
YHR138C		0.159159	0.386736	-0.376059	0.168266	not significant (n=4576)
YLR422W		0.159163	-0.320004	0.106136	-0.250254	not significant (n=4576)
YPL133C	RDS2	0.159163	-0.35639	0.645581	0.173736	not significant (n=4576)
YDR465C	RMT2	0.159207	0.255275	-0.46059	-0.155806	not significant (n=4576)
YJR059W	PTK2	0.159639	-0.255335	0.0416736	-0.22887	not significant (n=4576)
YEL003W	GIM4	0.160149	0.297072	-0.0951564	0.244221	not significant (n=4576)
YIL005W	EPS1	0.160149	-0.263105	0.151393	-0.137688	not significant (n=4576)
YPR013C	CMR3	0.160149	-0.445799	0.133261	-0.557318	not significant (n=4576)
YGL009C	LEU1	0.161069	0.196707	-0.188765	0.0257001	not significant (n=4576)
YNL284C	MRPL10	0.161864	-0.236774	-0.0164263	-0.263112	not significant (n=4576)
YBR199W	KTR4	0.162227	-0.25381	0.208024	-0.0664136	not significant (n=4576)
YCR100C		0.163798	-0.413679	1.14286	2.39609	not significant (n=4576)
YDL077C	VAM6	0.163798	-0.293276	0.166826	-0.157653	not significant (n=4576)
YLR179C		0.163798	0.195734	-0.450503	-0.227844	not significant (n=4576)
YMR207C	HFA1	0.163814	-0.330724	-0.158697	-0.504112	not significant (n=4576)
YPR069C	SPE3	0.163972	0.198805	-0.375558	-0.152464	not significant (n=4576)
YLR457C	NBP1	0.164343	-0.405202	0.755435	0.138473	not significant (n=4576)
YIL020C	HIS6	0.164346	0.306274	-0.357334	0.0172979	not significant (n=4576)
YMR179W	SPT21	0.164504	-0.371577	0.346095	-0.137481	not significant (n=4576)
YPL131W	RPL5	0.164504	0.214474	-0.497865	-0.252596	not significant (n=4576)
YJL209W	CBP1	0.164531	-0.389932	0.22818	-0.26109	not significant (n=4576)
YLR209C	PNP1	0.164531	0.283704	-0.155821	0.177096	not significant (n=4576)
YDR191W	HST4	0.16493	0.381894	-0.36432	0.186136	not significant (n=4576)
YML038C	YMD8	0.165341	-0.34305	0.153036	-0.245874	not significant (n=4576)
YGR275W	RTT102	0.165757	0.287163	-0.300316	0.0337697	not significant (n=4576)
YLL019C	KNS1	0.165915	-0.338926	0.0984204	-0.280851	not significant (n=4576)
YGL136C	MRM2	0.166204	-0.400844	0.819092	0.261033	not significant (n=4576)
YDR292C	SRP101	0.166238	-0.271542	-0.131686	-0.413833	not significant (n=4576)
YJL191W	RPS14B	0.166963	0.376896	-0.244663	0.236161	not significant (n=4576)
YDR494W	RSM28	0.167151	-0.265708	0.0772048	-0.210233	not significant (n=4576)
YKL044W		0.16718	-0.406301	0.490664	-1.10629	not significant (n=4576)
YOL092W	YPQ1	0.167751	-0.256044	0.0649672	-0.211284	not significant (n=4576)
YPR133C	SPN1	0.167751	0.234562	-0.250456	0.0163903	not significant (n=4576)
YGL174W	BUD13	0.169113	0.384374	0.0137076	0.513839	not significant (n=4576)
YDR339C	FCF1	0.16918	0.249725	-0.236393	0.0471217	not significant (n=4576)
YPR074C	TKL1	0.16918	-0.190209	-0.391295	-0.574199	not significant (n=4576)
YGL011C	SCL1	0.169278	0.205293	-0.250306	-0.0210684	not significant (n=4576)
YDR443C	SSN2	0.170164	-0.348589	0.182813	-0.236613	not significant (n=4576)
YLR451W	LEU3	0.171672	-0.301386	0.309627	-0.0362165	not significant (n=4576)
YNL216W	RAP1	0.171696	0.227751	-0.329784	-0.0703912	not significant (n=4576)
YLR452C	SST2	0.172678	-0.291123	0.286371	-0.0420867	not significant (n=4576)
YML041C	VPS71	0.172678	0.348646	-0.189422	0.263994	not significant (n=4576)
YCL052C	PBN1	0.172689	-0.274231	0.0991272	-0.19746	not significant (n=4576)
YFL027C	GYP8	0.172689	-0.352537	0.533576	0.0884719	not significant (n=4576)
YLR177W		0.172689	-0.349206	0.293198	-0.118003	not significant (n=4576)
YML023C	NSE5	0.172689	-0.320323	0.536867	0.178238	not significant (n=4576)
YMR032W	HOF1	0.172689	0.296335	-0.117407	0.23868	not significant (n=4576)
YMR085W		0.172689	-0.436235	0.923651	0.588152	not significant (n=4576)
YNL299W	TRF5	0.172689	0.321728	-0.422662	0.00155755	not significant (n=4576)
YPL189W	GUP2	0.172689	-0.449471	0.17043	-0.720825	not significant (n=4576)
YHR022C		0.172697	-0.44859	0.975571	-0.0903849	not significant (n=4576)
YMR065W	KAR5	0.17274	-0.445147	1.19641	0.54687	not significant (n=4576)
YGR003W	CUL3	0.173263	-0.331053	0.163252	-0.222397	not significant (n=4576)
YMR272C	SCS7	0.173524	-0.235003	-0.405446	-0.635036	not significant (n=4576)
YJR007W	SUI2	0.174061	0.19497	-0.318607	-0.102729	not significant (n=4576)
YPL166W	ATG29	0.174128	0.408887	0.590742	1.00307	not significant (n=4576)
YDL119C		0.174444	-0.356829	0.52588	0.0493939	not significant (n=4576)
YCR048W	ARE1	0.174447	-0.301471	-0.0899874	-0.408813	not significant (n=4576)
YJR131W	MNS1	0.174447	-0.297582	0.24893	-0.103207	not significant (n=4576)
YKL155C	RSM22	0.174447	-0.287681	0.163863	-0.159683	not significant (n=4576)
YGL213C	SKI8	0.174789	0.244939	-0.042749	0.228962	not significant (n=4576)
YIL125W	KGD1	0.175104	0.271394	-0.343442	-0.0297495	not significant (n=4576)
YBR222C	PCS60	0.175194	-0.259426	0.096572	-0.189062	not significant (n=4576)
YIL029C		0.175194	-0.402235	1.53799	1.11113	not significant (n=4576)
YKL182W	FAS1	0.175194	-0.205443	-0.373437	-0.578963	not significant (n=4576)
YPL020C	ULP1	0.175194	0.29729	-0.177313	0.188925	not significant (n=4576)
YBL063W	KIP1	0.175425	-0.335272	0.397674	-0.0146443	not significant (n=4576)
YIL134W	FLX1	0.175425	-0.37914	0.439595	-0.0549723	not significant (n=4576)
YJL161W	FMP33	0.175425	-0.436235	0.583178	-0.498929	not significant (n=4576)
YKL043W	PHD1	0.175425	-0.333994	-0.575133	-0.897551	not significant (n=4576)
YIR011C	STS1	0.175962	-0.302936	0.503014	0.129624	not significant (n=4576)
YJL162C	JJJ2	0.175962	-0.370493	0.321484	-0.141953	not significant (n=4576)
YLR017W	MEU1	0.175962	0.240855	-0.515815	-0.228286	not significant (n=4576)
YDR085C	AFR1	0.176087	-0.362469	-0.258515	-0.647213	not significant (n=4576)
YLR418C	CDC73	0.176087	0.240018	-0.12039	0.143006	not significant (n=4576)
YBR010W	HHT1	0.176176	0.189863	-0.37574	-0.162995	not significant (n=4576)
YDR205W	MSC2	0.176176	-0.316871	0.374027	-0.0144588	not significant (n=4576)
YOL068C	HST1	0.176176	-0.266657	0.486214	0.207276	not significant (n=4576)
Q0055	AI2	0.176219	-0.415438	-0.539586	-1.43272	not significant (n=4576)
YBR284W		0.176753	-0.451011	0.817776	-0.00953049	not significant (n=4576)
YGR085C	RPL11B	0.176753	0.210442	-0.625615	-0.386231	not significant (n=4576)
YLR046C		0.177503	-0.460727	1.3505	1.4609	not significant (n=4576)
YDL079C	MRK1	0.177709	-0.42584	-0.194472	-1.04062	not significant (n=4576)
YDR032C	PST2	0.177709	0.204086	-0.570995	-0.333703	not significant (n=4576)
YDR207C	UME6	0.178071	-0.302173	0.323745	-0.0305057	not significant (n=4576)
YKR054C	DYN1	0.178071	0.297324	-0.0470778	0.307354	not significant (n=4576)
Q0070	AI5_ALPHA	0.178331	-0.357504	-0.699095	-0.824873	not significant (n=4576)
YER044C	ERG28	0.178331	0.269059	-0.317656	0.00385459	not significant (n=4576)
YFL044C	OTU1	0.17851	0.284786	0.406341	0.696738	not significant (n=4576)
YLR190W	MMR1	0.179046	-0.267371	-0.0792555	-0.358882	not significant (n=4576)
YMR306W	FKS3	0.179046	-0.442735	0.504522	-0.323456	not significant (n=4576)
YML022W	APT1	0.17936	0.212998	-0.458443	-0.212301	not significant (n=4576)
YCR009C	RVS161	0.179377	0.219438	-0.0909441	0.149942	not significant (n=4576)
YLR300W	EXG1	0.180123	0.196621	-0.264674	-0.0449301	not significant (n=4576)
YGR048W	UFD1	0.180255	0.272969	-0.163815	0.157219	not significant (n=4576)
YMR298W	LIP1	0.180385	0.266459	-0.286974	0.0196052	not significant (n=4576)
YNL138W-A	YSF3	0.180385	0.378802	0.071167	0.527977	not significant (n=4576)
YFL055W	AGP3	0.180606	-0.445826	0.770045	-0.0752459	not significant (n=4576)
YOR173W	DCS2	0.180606	-0.416008	-0.374631	-0.845453	not significant (n=4576)
YJR050W	ISY1	0.180864	0.338585	0.0374918	0.444256	not significant (n=4576)
YNL223W	ATG4	0.180864	0.367297	-0.0589229	0.425609	not significant (n=4576)
YHR198C	AIM18	0.180905	-0.32796	0.256392	-0.14005	not significant (n=4576)
YDR233C	RTN1	0.181569	-0.179961	-0.0442401	-0.224092	not significant (n=4576)
YJL184W	GON7	0.181634	0.342334	-0.204248	0.228323	not significant (n=4576)
YER065C	ICL1	0.182008	-0.425662	0.283433	-0.515563	not significant (n=4576)
YNR066C		0.182019	-0.399607	0.743153	-0.0706587	not significant (n=4576)
YOR381W	FRE3	0.182457	-0.444644	0.95071	0.996448	not significant (n=4576)
YFR021W	ATG18	0.182647	-0.312124	0.00334826	-0.350416	not significant (n=4576)
YJL103C	GSM1	0.182647	-0.413518	0.426031	-0.189726	not significant (n=4576)
YNL066W	SUN4	0.182647	0.239603	-0.485876	-0.201605	not significant (n=4576)
YPL231W	FAS2	0.182647	0.221185	-0.564833	-0.308083	not significant (n=4576)
YGR168C		0.182651	-0.373591	1.09524	0.583163	not significant (n=4576)
YKL173W	SNU114	0.182651	0.279436	-0.381248	-0.0359053	not significant (n=4576)
YMR139W	RIM11	0.182651	-0.299952	0.193286	-0.149401	not significant (n=4576)
YDR503C	LPP1	0.182667	-0.341493	0.0980992	-0.320348	not significant (n=4576)
YER064C	VHR2	0.182667	0.233029	-0.163039	0.10217	not significant (n=4576)
YLR263W	RED1	0.182667	-0.450915	0.928148	0.556934	not significant (n=4576)
YMR275C	BUL1	0.182667	-0.270649	0.149283	-0.14893	not significant (n=4576)
YPR060C	ARO7	0.183152	0.257052	-0.277012	0.0242268	not significant (n=4576)
YNL142W	MEP2	0.183474	0.297873	0.528925	0.847293	not significant (n=4576)
YMR195W	ICY1	0.183955	0.32759	-0.167667	0.234876	not significant (n=4576)
YJL089W	SIP4	0.184166	-0.432674	0.487743	-0.489348	not significant (n=4576)
YFL052W		0.184871	-0.410964	-0.580556	-1.41334	not significant (n=4576)
YML011C	RAD33	0.184871	0.371021	0.391442	0.823648	not significant (n=4576)
YDR216W	ADR1	0.184993	-0.286937	-0.0919035	-0.396465	not significant (n=4576)
YOR152C		0.184993	-0.400792	0.107685	-0.465661	not significant (n=4576)
YER007C-A	TMA20	0.18504	0.21691	-0.152634	0.0871777	not significant (n=4576)
YGR241C	YAP1802	0.18525	-0.253766	0.227522	-0.0516215	not significant (n=4576)
YLR350W	ORM2	0.18525	0.251305	-0.313926	-0.0221766	not significant (n=4576)
YGR089W	NNF2	0.18615	-0.274126	0.152266	-0.143768	not significant (n=4576)
YHR143W-A	RPC10	0.18618	0.271486	-0.2558	0.04283	not significant (n=4576)
YAL003W	EFB1	0.186727	0.243481	-0.606369	-0.312894	not significant (n=4576)
YIL084C	SDS3	0.186877	0.331206	0.438655	0.754643	not significant (n=4576)
YLR254C	NDL1	0.18703	-0.354134	0.172005	-0.287815	not significant (n=4576)
YCR059C	YIH1	0.187671	-0.282806	-0.0431113	-0.334915	not significant (n=4576)
YIL002C	INP51	0.187833	-0.307583	0.098109	-0.24716	not significant (n=4576)
YBR077C	SLM4	0.188174	0.282541	0.341612	0.632311	not significant (n=4576)
YCL032W	STE50	0.189432	-0.320167	0.27544	-0.106898	not significant (n=4576)
YML058W	SML1	0.189432	0.183869	-0.0978522	0.09855	not significant (n=4576)
YPL065W	VPS28	0.189682	-0.347709	0.127242	-0.300588	not significant (n=4576)
YKL217W	JEN1	0.189827	-0.429807	0.207299	-0.437821	not significant (n=4576)
YJL046W	AIM22	0.190054	-0.345535	0.188158	-0.205142	not significant (n=4576)
YAL002W	VPS8	0.190206	-0.295774	0.346402	0.0151424	not significant (n=4576)
YPL107W		0.190318	0.373045	-0.199893	0.314968	not significant (n=4576)
YGR149W		0.190354	-0.335519	0.543438	0.0954527	not significant (n=4576)
YNL101W	AVT4	0.190354	-0.270663	0.267376	-0.0366295	not significant (n=4576)
YNL251C	NRD1	0.190525	-0.230725	-0.488312	-0.712169	not significant (n=4576)
YDL002C	NHP10	0.190668	0.281368	0.0924229	0.399901	not significant (n=4576)
YGR283C		0.191168	-0.276875	0.136069	-0.172907	not significant (n=4576)
YMR142C	RPL13B	0.191168	0.205691	-0.714185	-0.467398	not significant (n=4576)
YKR078W		0.19134	-0.356183	0.21543	-0.230326	not significant (n=4576)
YOR306C	MCH5	0.191393	0.286282	0.307641	0.639999	not significant (n=4576)
YDR178W	SDH4	0.191724	0.246207	-0.427078	-0.139516	not significant (n=4576)
YJL023C	PET130	0.191724	-0.391125	0.800193	0.221027	not significant (n=4576)
YDR493W	MZM1	0.191912	0.324889	-0.259546	0.145776	not significant (n=4576)
YGL001C	ERG26	0.192302	0.214669	-0.287303	-0.0406887	not significant (n=4576)
YNL289W	PCL1	0.192462	0.253943	-0.127121	0.166378	not significant (n=4576)
YMR246W	FAA4	0.192862	0.185113	-0.56531	-0.351135	not significant (n=4576)
YGL139W	FLC3	0.193295	-0.245414	0.0832823	-0.181809	not significant (n=4576)
YPL071C		0.193396	0.351166	0.0269857	0.500825	not significant (n=4576)
YER053C-A		0.194998	0.40246	-0.575138	0.0640558	not significant (n=4576)
YPR166C	MRP2	0.195245	0.272717	-0.0647049	0.235405	not significant (n=4576)
YBR182C	SMP1	0.195257	-0.413871	0.693096	-0.0283295	not significant (n=4576)
YNL072W	RNH201	0.195335	0.311012	-0.495039	-0.084219	not significant (n=4576)
YAR019C	CDC15	0.195475	-0.356283	0.265378	-0.187602	not significant (n=4576)
YMR161W	HLJ1	0.195725	0.244534	0.504943	0.741051	not significant (n=4576)
YMR058W	FET3	0.195726	-0.195316	-0.389494	-0.579529	not significant (n=4576)
YDL084W	SUB2	0.196199	-0.1674	-0.308555	-0.469329	not significant (n=4576)
YLR057W	MNL2	0.196385	-0.301475	-0.0364007	-0.366964	not significant (n=4576)
YMR242C	RPL20A	0.196385	-0.211739	-0.103468	-0.325239	not significant (n=4576)
YKR071C	DRE2	0.197029	0.182207	-0.0364648	0.161089	not significant (n=4576)
YHL047C	ARN2	0.197546	-0.397189	0.784948	0.32534	not significant (n=4576)
YDR316W	OMS1	0.197611	0.269652	-0.214556	0.10972	not significant (n=4576)
YFR042W	KEG1	0.197611	-0.333373	0.471364	0.00687144	not significant (n=4576)
YLR356W	ATG33	0.197611	-0.335589	0.0471552	-0.37693	not significant (n=4576)
YLR361C-A		0.197611	0.374107	-0.334952	0.21158	not significant (n=4576)
YMR189W	GCV2	0.197611	-0.271466	0.549497	0.220678	not significant (n=4576)
YMR202W	ERG2	0.197611	-0.209647	-0.426059	-0.622771	not significant (n=4576)
YMR312W	ELP6	0.197611	-0.336035	0.00549914	-0.403663	not significant (n=4576)
YNR033W	ABZ1	0.197611	0.252032	-0.136977	0.158909	not significant (n=4576)
YDL179W	PCL9	0.198807	-0.280192	0.290219	-0.04114	not significant (n=4576)
YFR040W	SAP155	0.198839	-0.28165	0.114737	-0.199777	not significant (n=4576)
YOR140W	SFL1	0.199028	-0.310161	-0.0223656	-0.374784	not significant (n=4576)
YDL236W	PHO13	0.199193	0.21086	-0.238183	2.52223e-05	not significant (n=4576)
YDL248W	COS7	0.199193	0.423646	0.0918827	1.13756	not significant (n=4576)
YER116C	SLX8	0.199193	0.363664	0.304172	0.72238	not significant (n=4576)
YGL124C	MON1	0.199193	-0.312453	0.336589	-0.0361544	not significant (n=4576)
YKR044W	UIP5	0.199193	-0.349659	0.316254	-0.0862456	not significant (n=4576)
YLR073C	RFU1	0.199193	-0.290802	-0.0268622	-0.343883	not significant (n=4576)
YLR120C	YPS1	0.199193	0.254708	0.222407	0.479588	not significant (n=4576)
YML050W	AIM32	0.199193	-0.370615	0.371923	-0.135208	not significant (n=4576)
YPL146C	NOP53	0.199193	0.24593	-0.13196	0.145961	not significant (n=4576)
YPR031W	NTO1	0.199193	-0.330391	0.199169	-0.19397	not significant (n=4576)
YPL108W		0.199333	0.367391	-0.292772	0.22487	not significant (n=4576)
YHR018C	ARG4	0.199683	0.210509	0.0238376	0.253781	not significant (n=4576)
YGR034W	RPL26B	0.199932	0.21189	-0.565228	-0.312406	not significant (n=4576)
YLR401C	DUS3	0.20007	0.240245	-0.385212	-0.0981386	not significant (n=4576)
YJR101W	RSM26	0.200787	0.250514	-0.198177	0.0959388	not significant (n=4576)
YKR029C	SET3	0.200883	-0.286832	0.208884	-0.1338	not significant (n=4576)
YBR001C	NTH2	0.202024	0.249208	-0.319223	-0.0175909	not significant (n=4576)
YDL103C	QRI1	0.202114	0.22329	-0.238116	0.00821895	not significant (n=4576)
YDR502C	SAM2	0.202114	0.178601	-0.0503484	0.140434	not significant (n=4576)
YLR229C	CDC42	0.202114	0.225764	-0.227771	0.0240362	not significant (n=4576)
YLR351C	NIT3	0.203889	-0.222268	-0.15573	-0.381675	not significant (n=4576)
YER086W	ILV1	0.204421	-0.190105	-0.233818	-0.420661	not significant (n=4576)
YNL029C	KTR5	0.20449	-0.358942	0.208427	-0.214816	not significant (n=4576)
YPR188C	MLC2	0.20449	0.278478	-0.0895538	0.23259	not significant (n=4576)
YBR230W-A		0.204731	0.378493	-0.550694	0.0516945	not significant (n=4576)
YKL088W	CAB3	0.204731	0.268393	-0.0181765	0.285444	not significant (n=4576)
YMR263W	SAP30	0.2055	0.299241	-0.181345	0.184988	not significant (n=4576)
YJR107W		0.206491	-0.37633	0.20691	1.67759	not significant (n=4576)
YLR431C	ATG23	0.206491	-0.382805	0.403855	-0.115455	not significant (n=4576)
YJR153W	PGU1	0.206678	-0.38699	0.942305	0.0950704	not significant (n=4576)
YER048W-A	ISD11	0.207736	0.300321	0.114977	0.4333	not significant (n=4576)
YFR045W		0.207736	-0.34193	0.19144	-0.248315	not significant (n=4576)
YGL098W	USE1	0.207736	0.30243	0.683606	0.964432	not significant (n=4576)
YJR091C	JSN1	0.207736	-0.24685	0.27176	-0.00730975	not significant (n=4576)
YKL045W	PRI2	0.208665	-0.254933	0.205405	-0.0759301	not significant (n=4576)
YLR433C	CNA1	0.208951	0.301079	-0.445586	-0.0549152	not significant (n=4576)
YDR397C	NCB2	0.209172	0.252134	-0.328213	-0.025774	not significant (n=4576)
YDR424C	DYN2	0.209172	0.301335	-0.14598	0.208702	not significant (n=4576)
YGL112C	TAF6	0.209172	-0.240252	0.214912	-0.0483789	not significant (n=4576)
YGR020C	VMA7	0.209172	0.20035	-0.311142	-0.0838473	not significant (n=4576)
YGR143W	SKN1	0.209172	-0.280428	0.287185	-0.0365097	not significant (n=4576)
YIL056W	VHR1	0.209172	-0.284403	0.0948609	-0.224512	not significant (n=4576)
YDR466W	PKH3	0.209269	-0.284023	0.165271	-0.153908	not significant (n=4576)
YJL101C	GSH1	0.209269	-0.211561	-0.0879597	-0.299682	not significant (n=4576)
YJR039W		0.209269	-0.344575	0.582451	0.128915	not significant (n=4576)
YJR123W	RPS5	0.209269	0.210851	-0.478928	-0.231691	not significant (n=4576)
YOR270C	VPH1	0.209269	0.173143	-0.0737831	0.116001	not significant (n=4576)
YOR311C	DGK1	0.209711	-0.295386	0.459072	0.0757378	not significant (n=4576)
YPL014W		0.209711	0.32409	0.207198	0.572221	not significant (n=4576)
YDR151C	CTH1	0.211049	-0.270072	0.29654	-0.0249907	not significant (n=4576)
YML067C	ERV41	0.21149	-0.256142	0.341832	0.0456833	not significant (n=4576)
YMR220W	ERG8	0.211649	-0.210815	-0.0276694	-0.241778	not significant (n=4576)
[truncated: 3,629 more rows]
