# Supplementary material for: The exonuclease Xrn1 activates transcription and translation of mRNAs encoding membrane proteins
Source: Nat Commun. 2019 Mar 21;10:1298. doi: 10.1038/s41467-019-09199-6 (PMC6428865; doi:10.1038/s41467-019-09199-6)
Supplement: Supplementary file 6 — Supplementary Data 2 [file 41467_2019_9199_MOESM6_ESM.xlsx]

## Sheet: activated, mRNA=
domain	p.value	term.size	query.size	overlap.size	term.id	term.name	REVIGO (Fig. 5C)
BP	1.44e-06	70	307	18	GO:0006486	protein glycosylation	not applied
BP	0.000169	6	307	5	GO:0018279	protein N-linked glycosylation via asparagine	not applied
BP	0.0262	13	307	5	GO:0015791	polyol transport	not applied
BP	0.0298	35	307	8	GO:0006505	GPI anchor metabolic process	not applied
CC	2.71e-11	510	307	69	GO:0031984	organelle subcompartment	not applied
CC	2.55e-10	1274	307	123	GO:0016021	integral component of membrane	not applied
CC	1.42e-09	398	307	56	GO:0044432	endoplasmic reticulum part	not applied
CC	0.0315	8	307	4	GO:0030127	COPII vesicle coat	not applied
MF	5.98e-07	74	307	19	GO:0016758	transferase activity, transferring hexosyl groups	not applied
MF	0.00588	10	307	5	GO:0015665	alcohol transmembrane transporter activity	not applied
MF	0.05	56	307	10	GO:0015197	peptide transporter activity	not applied
KEGG	0.05	30	307	10	KEGG:00513	Various types of N-glycan biosynthesis	not applied
TF	0.0168	2383	307	159	TF:M01551_0	Factor: Rsc3p; motif: NAWMNNANCGCGCGCKNNNTN; match class: 0	not applied
TF	0.0269	1278	307	94	TF:M01520_0	Factor: Rsc30p; motif: NNNNNCGCGCGCGSGNNNSNN; match class: 0	not applied
TF	0.05	1251	307	91	TF:M01938_0	Factor: Pho4p; motif: GCRCGYG; match class: 0	not applied

## Sheet: repressed, mRNA=
domain	p.value	term.size	query.size	overlap.size	term.id	term.name	REVIGO (Fig. 5C)
BP	4.05e-08	709	338	82	GO:0043933	macromolecular complex subunit organization	representative
BP	9.5e-08	142	338	29	GO:0043161	proteasome-mediated ubiquitin-dependent protein catabolic process	representative
BP	0.000259	113	338	20	GO:0006457	protein folding	representative
BP	0.00135	5	338	4	GO:0042256	mature ribosome assembly	representative
BP	0.00489	16	338	6	GO:0045862	positive regulation of proteolysis	representative
BP	0.00737	101	338	16	GO:0009144	purine nucleoside triphosphate metabolic process	representative
BP	0.00973	500	338	49	GO:0043604	amide biosynthetic process	representative
BP	0.0102	18	338	6	GO:0006620	posttranslational protein targeting to endoplasmic reticulum membrane	representative
BP	0.0107	125	338	18	GO:0009161	ribonucleoside monophosphate metabolic process	dispensable
BP	0.018	4	338	3	GO:0035524	proline transmembrane transport	representative
BP	0.0181	79	338	13	GO:0006839	mitochondrial transport	representative
BP	0.028	9	338	4	GO:0050821	protein stabilization	representative
BP	0.0374	56	338	10	GO:1990542	mitochondrial transmembrane transport	representative
BP	0.0411	140	338	18	GO:0009259	ribonucleotide metabolic process	dispensable
BP	0.05	88	338	13	GO:0006338	chromatin remodeling	representative
CC	1.63e-08	31	338	14	GO:0031597	cytosolic proteasome complex	representative
CC	0.00296	113	338	18	GO:0098798	mitochondrial protein complex	representative
CC	0.00428	1134	338	96	GO:0070013	intracellular organelle lumen	representative
CC	0.00494	88	338	15	GO:0010494	cytoplasmic stress granule	representative
CC	0.0095	12	338	5	GO:0000786	nucleosome	representative
CC	0.0106	32	338	8	GO:0098803	respiratory chain complex	representative
MF	5.34e-06	59	338	16	GO:0008135	translation factor activity, RNA binding	not applied
MF	0.000209	805	338	78	GO:0005515	protein binding	not applied
MF	0.00387	6	338	4	GO:0036402	proteasome-activating ATPase activity	not applied
MF	0.00731	353	338	38	GO:0016817	hydrolase activity, acting on acid anhydrides	not applied
MF	0.018	4	338	3	GO:0015193	L-proline transmembrane transporter activity	not applied
MF	0.0217	14	338	5	GO:0070003	threonine-type peptidase activity	not applied
MF	0.0224	101	338	15	GO:0001883	purine nucleoside binding	not applied
MF	0.0224	101	338	15	GO:0032561	guanyl ribonucleotide binding	not applied
MF	0.0445	10	338	4	GO:0008198	ferrous iron binding	not applied
KEGG	0.05	35	338	16	KEGG:03050	Proteasome	not applied
TF	0.0137	645	338	64	TF:M01943_0	Factor: Reb1p; motif: RTTACCCKG; match class: 0	not applied
TF	0.05	2044	338	156	TF:M00197_0	Factor: Abf1p; motif: NRTCAYTNNNNACGW; match class: 0	not applied

## Sheet: repressed, mRNA↓
domain	p.value	term.size	query.size	overlap.size	term.id	term.name	REVIGO (Fig. 5C)
BP	1.51e-39	398	261	90	GO:0042254	ribosome biogenesis	dispensable
BP	9.28e-37	180	261	61	GO:0002181	cytoplasmic translation	representative
BP	4.07e-10	78	261	21	GO:0042255	ribosome assembly	dispensable
BP	1.18e-05	63	261	14	GO:0071428	rRNA-containing ribonucleoprotein complex export from nucleus	representative
BP	0.000303	14	261	6	GO:0031167	rRNA methylation	dispensable
BP	0.00252	27	261	7	GO:0007035	vacuolar acidification	representative
BP	0.00446	48	261	9	GO:0000054	ribosomal subunit export from nucleus	dispensable
BP	0.00503	70	261	11	GO:1902600	hydrogen ion transmembrane transport	representative
BP	0.0405	601	261	43	GO:0065003	macromolecular complex assembly	representative
BP	0.0446	14	261	4	GO:0006123	mitochondrial electron transport, cytochrome c to oxygen	representative
CC	1.48e-42	639	261	116	GO:1990904	ribonucleoprotein complex	representative
CC	1.48e-42	639	261	116	GO:0030529	intracellular ribonucleoprotein complex	representative
CC	1e-37	161	261	59	GO:0022626	cytosolic ribosome	representative
CC	3.72e-19	289	261	55	GO:0005730	nucleolus	representative
CC	0.000485	15	261	6	GO:0016471	vacuolar proton-transporting V-type ATPase complex	representative
CC	0.025	6	261	3	GO:0033290	eukaryotic 48S preinitiation complex	representative
CC	0.0297	2	261	2	GO:0036286	eisosome filament	representative
MF	3.01e-34	219	261	64	GO:0003735	structural constituent of ribosome	not applied
MF	2.66e-15	587	261	74	GO:0003723	RNA binding	not applied
MF	0.00018	13	261	6	GO:0008649	rRNA methyltransferase activity	not applied
MF	0.000552	46	261	10	GO:0043021	ribonucleoprotein complex binding	not applied
MF	0.000746	16	261	6	GO:0046961	proton-transporting ATPase activity, rotational mechanism	not applied
MF	0.00308	20	261	6	GO:0015035	protein disulfide oxidoreductase activity	not applied
MF	0.025	6	261	3	GO:0008144	drug binding	not applied
MF	0.0423	7	261	3	GO:0004602	glutathione peroxidase activity	not applied
KEGG	0.05	168	261	58	KEGG:03010	Ribosome	not applied
TF	1.5e-11	74	261	22	TF:M01789_0	Factor: IFH1; motif: ARATGTAYGGRTGTA; match class: 0	not applied
TF	2.23e-06	475	261	48	TF:M01787_0	Factor: RAP1; motif: ACACCCRTACAYYNN; match class: 0	not applied
TF	0.00046	458	261	41	TF:M01637_0	Factor: RAP1; motif: CACCCATACA; match class: 0	not applied
TF	0.00155	93	261	14	TF:M00213_1	Factor: RAP1p; motif: WRMACCCATACAYY; match class: 1	not applied
TF	0.0159	403	261	33	TF:M01536_1	Factor: Yml081wp; motif: NYGNRNTACCCCGCANNNNNN; match class: 1	not applied
TF	0.027	1238	261	78	TF:M01632_0	Factor: Cat8p; motif: CCGGAN; match class: 0	not applied
TF	0.0291	2044	261	118	TF:M00197_0	Factor: Abf1p; motif: NRTCAYTNNNNACGW; match class: 0	not applied
TF	0.03	225	261	21	TF:M01573_1	Factor: RAP1; motif: NNNNNRGGGTGTACGGRTNN; match class: 1	not applied
TF	0.041	1512	261	91	TF:M01963_1	Factor: Rds1p; motif: CGGCCGN; match class: 1	not applied
