# Supplementary material for: The exonuclease Xrn1 activates transcription and translation of mRNAs encoding membrane proteins
Source: Nat Commun. 2019 Mar 21;10:1298. doi: 10.1038/s41467-019-09199-6 (PMC6428865; doi:10.1038/s41467-019-09199-6)
Supplement: Supplementary file 7 — Supplementary Data 3 [file 41467_2019_9199_MOESM7_ESM.xls]

## Sheet: Sheet1
gene class	membrane proteins	p-value	odds ratio	95% CI
Xrn1-activated	all	3.70301e-11	2.0909	1.6833 – 2.5897
Xrn1-repressed	all	5.02802e-14	0.3532	0.2551 – 0.4796
Xrn1-activated	SRP-dependent	9.4604e-07	2.1375	1.5808 – 2.8575
Xrn1-repressed	SRP-dependent	1.95625e-07	0.2951	0.1585 – 0.5065
Xrn1-activated	SRP-independent	0.000930761	1.8429	1.2805 – 2.6014
Xrn1-repressed	SRP-independent	2.74072e-05	0.3181	0.1558 – 0.5836
