# Supplementary material for: The exonuclease Xrn1 activates transcription and translation of mRNAs encoding membrane proteins
Source: Nat Commun. 2019 Mar 21;10:1298. doi: 10.1038/s41467-019-09199-6 (PMC6428865; doi:10.1038/s41467-019-09199-6)
Supplement: Supplementary file 8 — Supplementary Data 4 [file 41467_2019_9199_MOESM8_ESM.xlsx]

## Sheet: PARS
	activated, mRNA =	Repressed, mRNA =	repressed, mRNA ↓
5' UTR log2FC	1.384	0.2795	-0.9665
5' UTR p-value	7.371e-08	0.9482	0.009445
CDS log2FC	0.4014	0.4707	0.5054
CDS p-value	2.137e-09	3.154e-08	3.845e-08
3' UTR log2FC	0.7139	1.81	2.691
3' UTR p-value	0.9209	0.2791	0.002184

## Sheet: featureLength
	activated, mRNA =	Repressed, mRNA =	repressed, mRNA ↓
5' UTR log2FC	0.6215	-0.241	-0.5507
5' UTR p-value	9.352e-10	0.001224	3.569e-12
CDS log2FC	0.4829	-0.5637	-0.8914
CDS p-value	3.069e-14	1.486e-13	1.049e-27
3' UTR log2FC	-0.05603	0.2858	-0.01381
3' UTR p-value	0.4492	6.349e-05	0.8144

## Sheet: mean PARS
	activated, mRNA =	Repressed, mRNA =	repressed, mRNA ↓	not significant
mean 5' UTR PARS	0.195432	0.0561397	-0.0537514	0.0588853
mean CDS PARS	0.371126	0.405173	0.40566	0.308725
mean 3' UTR PARS	0.0165775	0.0323818	0.0709937	0.0208539
median 5' UTR PARS	0.163263	0.0759155	0.0320076	0.0625446
median CDS PARS	0.324598	0.340578	0.348853	0.245763
median 3' UTR PARS	0.0111658	0.0238747	0.0439474	0.00680725

## Sheet: mean length
	activated, mRNA =	Repressed, mRNA =	repressed, mRNA ↓	not significant
mean 5' UTR length	122.2	65.1	51.7	77.3
mean CDS length	1719	951.3	776.6	1320.6
mean 3' UTR length	124.9	145.8	122.9	124.8
median 5' UTR length	80	44	35.5	52
median CDS length	1555.5	753	600	1113
median 3' UTR length	101	128	104	105
