# Supplementary material for: The exonuclease Xrn1 activates transcription and translation of mRNAs encoding membrane proteins
Source: Nat Commun. 2019 Mar 21;10:1298. doi: 10.1038/s41467-019-09199-6 (PMC6428865; doi:10.1038/s41467-019-09199-6)
Supplement: Supplementary file 9 — Supplementary Data 5 [file 41467_2019_9199_MOESM9_ESM.xlsx]

## Sheet: Transcription rate
BIOLOGICAL PROCESS
UPPER
#term	lor	adj_pvalue
mitochondrial respiratory chain complex IV biogenesis(GO:0097034)	1.57518	0.000272242
pyridoxal phosphate biosynthetic process(GO:0042823)	1.77822	0.000283271
mitochondrial respiratory chain complex IV assembly(GO:0033617)	1.67014	0.000397385
respiratory chain complex IV assembly(GO:0008535)	1.54555	0.000402027
cellular protein complex assembly(GO:0043623)	0.704138	0.000514219
mitochondrial respiratory chain complex assembly(GO:0033108)	1.32176	0.000824855
protein localization to vacuole(GO:0072665)	0.742386	0.00102708
cellular response to oxidative stress(GO:0034599)	0.786224	0.00135645
protein complex biogenesis(GO:0070271)	0.54503	0.00186222
mitochondrion organization(GO:0007005)	0.440551	0.00238939
aldehyde catabolic process(GO:0046185)	1.66158	0.00264898
response to oxidative stress(GO:0006979)	0.706034	0.002993
vacuolar transport(GO:0007034)	0.55297	0.00314649
protein complex assembly(GO:0006461)	0.527365	0.00334
protein targeting to mitochondrion(GO:0006626)	1.11908	0.00336332
mitochondrial transport(GO:0006839)	0.852304	0.00495035
regulation of actin cytoskeleton organization(GO:0032956)	1.20982	0.00644239
disaccharide biosynthetic process(GO:0046351)	1.5536	0.00681991
trehalose biosynthetic process(GO:0005992)	1.5536	0.00681991
mitochondrial translation(GO:0032543)	0.555121	0.00933841
LOWER
ribosome biogenesis(GO:0042254)	-1.19525	4.35787e-16
ribonucleoprotein complex biogenesis(GO:0022613)	-1.09326	9.23252e-15
ncRNA metabolic process(GO:0034660)	-0.999813	9.70073e-14
ncRNA processing(GO:0034470)	-1.09066	2.45986e-13
rRNA processing(GO:0006364)	-1.24947	2.8947e-13
maturation of SSU-rRNA from tricistronic rRNA transcript (SSU-rRNA, 5.8S rRNA, LSU-rRNA)(GO:0000462)	-1.8395	9.56749e-13
rRNA metabolic process(GO:0016072)	-1.19204	1.19105e-12
maturation of SSU-rRNA(GO:0030490)	-1.71891	8.14656e-12
ribosomal small subunit biogenesis(GO:0042274)	-1.44557	9.27302e-10
RNA processing(GO:0006396)	-0.723253	2.34059e-09
maturation of 5.8S rRNA(GO:0000460)	-1.4787	6.21803e-08
ncRNA 5'-end processing(GO:0034471)	-1.81494	1.17286e-07
endonucleolytic cleavage to generate mature 5'-end of SSU-rRNA from (SSU-rRNA, 5.8S rRNA, LSU-rRNA)(GO:0000472)	-1.81494	1.17286e-07
RNA 5'-end processing(GO:0000966)	-1.81494	1.17286e-07
rRNA 5'-end processing(GO:0000967)	-1.81494	1.17286e-07
endonucleolytic cleavage in 5'-ETS of tricistronic rRNA transcript (SSU-rRNA, 5.8S rRNA, LSU-rRNA)(GO:0000480)	-1.84764	1.22574e-07
endonucleolytic cleavage involved in rRNA processing(GO:0000478)	-1.69205	1.25269e-07
ribosomal large subunit biogenesis(GO:0042273)	-1.41556	8.02255e-07
aromatic compound biosynthetic process(GO:0019438)	-0.422116	2.7663e-06
heterocycle biosynthetic process(GO:0018130)	-0.414005	3.58461e-06
regulation of macromolecule metabolic process(GO:0060255)	-0.435545	4.79041e-06
cellular nitrogen compound biosynthetic process(GO:0044271)	-0.406661	5.50325e-06
cleavage involved in rRNA processing(GO:0000469)	-1.32103	5.53712e-06
cell cycle(GO:0007049)	-0.481637	5.77452e-06

## Sheet: mRNA stability
BIOLOGICAL PROCESS
UPPER
#term	lor	adj_pvalue
cell cycle(GO:0007049)	0.463928	5.01803e-07
cell cycle process(GO:0022402)	0.494837	6.32565e-07
regulation of transcription, DNA-templated(GO:0006355)	0.426178	7.3735e-06
regulation of RNA biosynthetic process(GO:2001141)	0.426178	7.3735e-06
reproduction(GO:0000003)	0.51746	1.10915e-05
regulation of nucleobase-containing compound metabolic process(GO:0019219)	0.395385	1.38481e-05
regulation of RNA metabolic process(GO:0051252)	0.411379	1.4479e-05
regulation of cellular metabolic process(GO:0031323)	0.350718	1.62853e-05
regulation of nitrogen compound metabolic process(GO:0051171)	0.387603	1.85555e-05
cellular process involved in reproduction(GO:0048610)	0.551703	2.137e-05
regulation of macromolecule metabolic process(GO:0060255)	0.35422	2.46288e-05
regulation of cellular macromolecule biosynthetic process(GO:2000112)	0.37421	2.99348e-05
regulation of biosynthetic process(GO:0009889)	0.367706	3.08778e-05
regulation of cellular biosynthetic process(GO:0031326)	0.367706	3.08778e-05
RNA biosynthetic process(GO:0032774)	0.371277	3.15997e-05
regulation of metabolic process(GO:0019222)	0.334398	3.16999e-05
regulation of macromolecule biosynthetic process(GO:0010556)	0.370052	3.51339e-05
transcription, DNA-templated(GO:0006351)	0.364777	4.55052e-05
regulation of primary metabolic process(GO:0080090)	0.32969	5.28164e-05
regulation of gene expression(GO:0010468)	0.356174	6.60274e-05
amino acid transmembrane transport(GO:0003333)	1.04558	6.91375e-05
vitamin transport(GO:0051180)	1.47242	0.000488071
heterocycle biosynthetic process(GO:0018130)	0.269132	0.000602248
meiotic nuclear division(GO:0007126)	0.623606	0.000759069
maintenance of DNA repeat elements(GO:0043570)	1.27878	0.000777509
meiotic cell cycle(GO:0051321)	0.603281	0.000929071
cellular nitrogen compound biosynthetic process(GO:0044271)	0.259673	0.000944254
aromatic compound biosynthetic process(GO:0019438)	0.260591	0.000976435
RNA splicing, via endonucleolytic cleavage and ligation(GO:0000394)	1.42066	0.000978185
tRNA splicing, via endonucleolytic cleavage and ligation(GO:0006388)	1.42066	0.000978185
chromosome segregation(GO:0007059)	0.646941	0.00113631
phospholipid catabolic process(GO:0009395)	1.29503	0.00116486
amino acid transport(GO:0006865)	0.743341	0.00116792
mitotic sister chromatid cohesion(GO:0007064)	1.06215	0.00127468
sister chromatid cohesion(GO:0007062)	1.03917	0.00128954
nucleobase-containing compound biosynthetic process(GO:0034654)	0.263784	0.00135337
mismatch repair(GO:0006298)	1.19122	0.00157235
DNA recombination(GO:0006310)	0.598766	0.00227131
negative regulation of cell cycle process(GO:0010948)	0.72389	0.00243947
DNA integrity checkpoint(GO:0031570)	1.12495	0.00246242
DNA metabolic process(GO:0006259)	0.340987	0.00315432
transposition, RNA-mediated(GO:0032197)	0.999774	0.00316097
mitotic cell cycle(GO:0000278)	0.384605	0.00337458
establishment of mitotic sister chromatid cohesion(GO:0034087)	1.31072	0.00394325
establishment of sister chromatid cohesion(GO:0034085)	1.31072	0.00394325
transmembrane transport(GO:0055085)	0.325631	0.00467197
mating type determination(GO:0007531)	1.06851	0.00514037
sex determination(GO:0007530)	1.06851	0.00514037
cell fate commitment(GO:0045165)	1.06851	0.00514037
nitrogen compound transport(GO:0071705)	0.396084	0.00552281
meiosis I(GO:0007127)	0.758645	0.00658429
regulation of cell cycle phase transition(GO:1901987)	0.602818	0.00734104
DNA replication(GO:0006260)	0.51479	0.00739053
organic anion transport(GO:0015711)	0.46226	0.0093138
negative regulation of cell cycle phase transition(GO:1901988)	0.681751	0.00956978
LOWER
intracellular transport(GO:0046907)	-0.280237	0.00246481
protein complex biogenesis(GO:0070271)	-0.473922	0.00249286
oligosaccharide biosynthetic process(GO:0009312)	-1.57399	0.00254639
disaccharide biosynthetic process(GO:0046351)	-1.57399	0.00254639
trehalose biosynthetic process(GO:0005992)	-1.57399	0.00254639
protein folding(GO:0006457)	-0.589095	0.00291422
positive regulation of cytoskeleton organization(GO:0051495)	-1.37354	0.00343088
protein complex assembly(GO:0006461)	-0.466446	0.00351628
cellular metabolic compound salvage(GO:0043094)	-1.01093	0.00373484
regulation of DNA-templated transcription, elongation(GO:0032784)	-1.06729	0.00688231
cellular protein complex assembly(GO:0043623)	-0.487274	0.00863873
regulation of cellular component biogenesis(GO:0044087)	-0.685762	0.00948156

## Sheet: mRNA level
BIOLOGICAL PROCESS
UPPER
#term	lor	adj_pvalue
tRNA splicing, via endonucleolytic cleavage and ligation(GO:0006388)	1.62144	8.44617e-05
chromosome segregation(GO:0007059)	0.835417	9.8761e-05
meiotic nuclear division(GO:0007126)	0.683478	0.00102039
vitamin transport(GO:0051180)	1.46332	0.00103232
reproduction(GO:0000003)	0.447874	0.00124761
meiotic cell cycle(GO:0051321)	0.653692	0.00149829
cellular process involved in reproduction(GO:0048610)	0.4816	0.0015652
sister chromatid segregation(GO:0000819)	0.836757	0.00283554
mitotic sister chromatid segregation(GO:0000070)	0.82933	0.00365684
positive regulation of catabolic process(GO:0009896)	1.14431	0.00465586
protein deubiquitination(GO:0016579)	1.06217	0.00665759
spliceosomal complex assembly(GO:0000245)	1.18094	0.00680151
pentose catabolic process(GO:0019323)	1.31396	0.00745811
protein modification by small protein removal(GO:0070646)	0.93833	0.00869865
DNA repair(GO:0006281)	0.498152	0.00940218
amine catabolic process(GO:0009310)	1.2904	0.00974834
cellular biogenic amine catabolic process(GO:0042402)	1.2904	0.00974834
mitochondrion degradation(GO:0000422)	0.928513	0.00979989
LOWER
ribosome biogenesis(GO:0042254)	-1.36026	1.01548e-14
ribonucleoprotein complex biogenesis(GO:0022613)	-1.24787	1.13794e-13
rRNA metabolic process(GO:0016072)	-1.3966	3.77758e-12
ncRNA metabolic process(GO:0034660)	-0.985953	4.50665e-10
ncRNA processing(GO:0034470)	-1.10119	4.64156e-10
cellular component biogenesis(GO:0044085)	-0.702763	5.55723e-10
maturation of SSU-rRNA from tricistronic rRNA transcript (SSU-rRNA, 5.8S rRNA, LSU-rRNA)(GO:0000462)	-1.88795	2.28308e-09
ribosomal small subunit biogenesis(GO:0042274)	-1.67945	4.50219e-09
maturation of SSU-rRNA(GO:0030490)	-1.76624	1.02647e-08
RNA processing(GO:0006396)	-0.70167	5.8263e-07
maturation of 5.8S rRNA from tricistronic rRNA transcript (SSU-rRNA, 5.8S rRNA, LSU-rRNA)(GO:0000466)	-1.64469	7.06072e-07
cleavage involved in rRNA processing(GO:0000469)	-1.6672	9.35787e-07
maturation of 5.8S rRNA(GO:0000460)	-1.60049	1.13113e-06
endonucleolytic cleavage involved in rRNA processing(GO:0000478)	-1.84602	1.67675e-06
endonucleolytic cleavage in 5'-ETS of tricistronic rRNA transcript (SSU-rRNA, 5.8S rRNA, LSU-rRNA)(GO:0000480)	-1.76856	4.6297e-05
ncRNA 5'-end processing(GO:0034471)	-1.69158	7.82949e-05
energy coupled proton transmembrane transport, against electrochemical gradient(GO:0015988)	-1.87458	0.000146053
ATP hydrolysis coupled proton transport(GO:0015991)	-1.87458	0.000146053
nucleic acid phosphodiester bond hydrolysis(GO:0090305)	-1.12422	0.000147312
ribosomal large subunit biogenesis(GO:0042273)	-1.30367	0.000222319
phytosteroid metabolic process(GO:0016128)	-1.48115	0.000242259
ergosterol biosynthetic process(GO:0006696)	-1.44633	0.000619866
phytosteroid biosynthetic process(GO:0016129)	-1.44633	0.000619866
glycosyl compound metabolic process(GO:1901657)	-0.679303	0.000633433
steroid biosynthetic process(GO:0006694)	-1.33605	0.000713709
sterol metabolic process(GO:0016125)	-1.15431	0.000900636
steroid metabolic process(GO:0008202)	-1.15431	0.000900636
translation(GO:0006412)	-0.49642	0.00120078
