# Supplementary material for: The exonuclease Xrn1 activates transcription and translation of mRNAs encoding membrane proteins
Source: Nat Commun. 2019 Mar 21;10:1298. doi: 10.1038/s41467-019-09199-6 (PMC6428865; doi:10.1038/s41467-019-09199-6)
Supplement: Supplementary file 10 — Supplementary Data 6 [file 41467_2019_9199_MOESM10_ESM.xlsx]

## Sheet: GO_BP
p.value	term.size	query.size	overlap.size	term.id	domain	term.name
4.21e-25	202	551	71	GO:0002181	BP	cytoplasmic translation
7.42e-12	81	551	31	GO:0070085	BP	glycosylation
3.27e-11	75	551	29	GO:0009101	BP	glycoprotein biosynthetic process
5.72e-08	18	551	12	GO:0006407	BP	rRNA export from nucleus
6.46e-05	29	551	12	GO:0000028	BP	ribosomal small subunit assembly
0.000169	14	551	8	GO:0006490	BP	oligosaccharide-lipid intermediate biosynthetic process
0.000279	99	551	23	GO:0006888	BP	ER to Golgi vesicle-mediated transport
0.00077	6	551	5	GO:0018196	BP	peptidyl-asparagine modification
0.000846	53	551	15	GO:0070972	BP	protein localization to endoplasmic reticulum
0.00739	5	551	4	GO:0046391	BP	5-phosphoribose 1-diphosphate metabolic process
0.01	712	551	88	GO:0045184	BP	establishment of protein localization
0.0172	75	551	16	GO:0046916	BP	cellular transition metal ion homeostasis
0.024	10	551	5	GO:0031204	BP	posttranslational protein targeting to membrane, translocation
0.0292	686	551	83	GO:0015031	BP	protein transport
0.0293	20	551	7	GO:0006825	BP	copper ion transport
0.036	299	551	42	GO:0071554	BP	cell wall organization or biogenesis
0.0379	535	551	67	GO:0065008	BP	regulation of biological quality
0.0448	16	551	6	GO:0000413	BP	protein peptidyl-prolyl isomerization

## Sheet: GO_CC
p.value	term.size	query.size	overlap.size	term.id	domain	term.name
4.44e-30	173	551	71	GO:0022626	CC	cytosolic ribosome
5.27e-30	513	551	129	GO:0031984	CC	organelle subcompartment
3.01e-27	377	551	104	GO:0005789	CC	endoplasmic reticulum membrane
1.09e-05	39	551	15	GO:0030134	CC	ER to Golgi transport vesicle
0.00739	5	551	4	GO:0002189	CC	ribose phosphate diphosphokinase complex

## Sheet: GO_MF
p.value	term.size	query.size	overlap.size	term.id	domain	term.name
7.12e-21	233	551	71	GO:0003735	MF	structural constituent of ribosome
1.58e-08	99	551	30	GO:0016757	MF	transferase activity, transferring glycosyl groups
0.00739	5	551	4	GO:0004749	MF	ribose phosphate diphosphokinase activity
0.0448	16	551	6	GO:0016859	MF	cis-trans isomerase activity

## Sheet: KEGG
p.value	term.size	query.size	overlap.size	term.id	domain	term.name
0.006	181	551	70	KEGG:03010	keg	Ribosome
0.05	30	551	16	KEGG:00513	keg	Various types of N-glycan biosynthesis
