# Supplementary material for: The exonuclease Xrn1 activates transcription and translation of mRNAs encoding membrane proteins
Source: Nat Commun. 2019 Mar 21;10:1298. doi: 10.1038/s41467-019-09199-6 (PMC6428865; doi:10.1038/s41467-019-09199-6)
Supplement: Supplementary file 11 — Supplementary Data 7 [file 41467_2019_9199_MOESM11_ESM.xlsx]

## Sheet: Strains
Yeast strain	genotype	Source
By4742 wild-type	MATα his3Δ1 leu2Δ0 lys2Δ0 ura3Δ0	Euroscarf
xrn1∆	BY4742; MATα his3Δ1 leu2Δ0 lys2Δ0 ura3Δ0 YGL173c::KanMX4	Euroscarf
Xrn1-GFP	BY4741; MATa leu2Δ0 met15Δ0 ura3Δ0 his3Δ1 XRN1-GFP (HIS)	Huh et al., 2003
YPH500 wild -type	MATα ura3-52 lys2-801 ade2-101 trpΔ63 his3-Δ200 leu2-Δ1	Sikorski and Hieter, 1989
xrn1∆	YPH500; MATα ura3-52 lys2-801 ade2-101 trpΔ63 his3-Δ200 leu2-Δ1 YGL173C::URA3	Larimer and Stevens, 1990
BY25598	W303-1a; MATa ura3-1::ADH1-OsTIR1-9Myc(URA3) ade2-1 his3-11,15 leu2-3,112 trp1-1 can1-100	Nishimura and Kanemaki, 2014
Xrn1-AID	BY25598; MATa ura3-1::ADH1-OsTIR1-9Myc(URA3) ade2-1 his3-11,15 leu2-3,112 trp1-1 can1-100 XRN1-AID (HIS)	This study
BY4741 wild-type	MATa his3Δ1 leu2Δ0 met15Δ0 ura3Δ0	Euroscarf
xrn1∆	BY4741; MATa his3Δ1 leu2Δ0 met15Δ0 ura3Δ0 YGL173c::KanMX4	This study
Xrn1 (D208A)	MATa his3Δ1 leu2Δ0 met15Δ0 ura3Δ0 xrn1D208A (HIS marker)	This study
eIF4G-GFP	BY4741; MATa leu2Δ0 met15Δ0 ura3Δ0 his3Δ1 eIF4G-GFP (HIS)	Huh et al., 2003
eIF4A-GFP	BY4741; MATa leu2Δ0 met15Δ0 ura3Δ0 his3Δ1 eIF4A-GFP (HIS)	Huh et al., 2003
eIF4E-GFP	BY4741; MATa leu2Δ0 met15Δ0 ura3Δ0 his3Δ1 eIF4E-GFP (HIS)	Huh et al., 2003

## Sheet: Plasmids
Plasmid	Description	Source
pB2NR3	wild-type BMV RNA2 under a GAL1 promoter (LEU)	Chen et al., 2001
pB3RQ39	wild-type BMV RNA3 under a GAL1 promoter (URA)	Ishiwaka et al., 1997
pB4MK2	wild-type RNA4 under a GAL1 promoter (URA)	Noueiry et al., 2003
pJJ-16	RNA2-Renilla Luciferase with viral UTRs (LEU)	Jungfleisch et al., 2017
pB2YT5-2	GAL1 5'UTR/2a ORF/ADH1 terminator (LEU)	Ahola et al., 2000
pAON_883	BMV 5' UTR/ 2a ORF/ADH1 terminator (LEU)	Noueiry et al., 2000
pAON_884	GAL1 5' UTR/ 2a ORF/BMV 3'UTR (LEU)	Noueiry et al., 2000
pAON60	BMV 5' UTR/ GFP ORF/BMV 3'UTR (LEU)	Noueiry et al., 2003
pAON64	GAL1 5'UTR/GFP ORF/ADH1 terminator (LEU)	Noueiry et al., 2003
YCpLac111	Cloning vector used as empty palsmid with LEU marker	Gietz et al., 1988
YCpLac33	Cloning vector used as empty palsmid with URA marker	Gietz et al., 1988
pBBM1	Xrn1 expressed from its own promoter (URA)	This study
pBBM2	D208A Xrn1 expressed from its own promoter (URA)	This study
BYP7427	Plasmid used to generate Xrn1-AID cassette	Nishimura and Kanemaki, 2014
pSZ229	Plasmid used to generate Xrn1 D208A strain	This study (Sebastian Leidel's lab)
pBBM3	Rat1∆NLS expressed from its own promoter (URA)	This study. (Derived from pAJ228)
pAJ37	Xrn1 expressed from its own promoter (LEU)	Johnson and Kolodner, 1995
pAJ228	Rat1∆NLS expressed from its own promoter (LEU)	AW Johnson et al., 1997
pWDH245	Xrn1 expressed from GAL10 promoter (URA)	Solinger et al., 1999
pB2NR2	wild-type BMV RNA2 under a GAL1 promoter (TRP)	Chen et al., 2001
pLCM2	Rat1∆NLS-1xFLAG expressed from its own promoter (URA)	This study
pLCM7	Xrn1-3xFLAG expressed from its own promoter (URA)	This study
pLCM6	Rat1∆NLS-3xFLAG expressed from its own promoter (URA)	This study
pLCM9	Rat1∆NLS-XC-3xFLAG expressed from its own promoter (URA)	This study
pLCM22	Rat1∆NLS-XC-D235A-3xFLAG expressed from its own promoter (URA)	This study
