# Supplementary material for: The exonuclease Xrn1 activates transcription and translation of mRNAs encoding membrane proteins
Source: Nat Commun. 2019 Mar 21;10:1298. doi: 10.1038/s41467-019-09199-6 (PMC6428865; doi:10.1038/s41467-019-09199-6)
Supplement: Supplementary file 12 — Supplementary Data 8 [file 41467_2019_9199_MOESM12_ESM.xlsx]

## Sheet: Fig 5d qPCR primers
Name	Forward	Reverse	Probe	Figure
CLN3	atgcaaggtatgctaccgctagt	catgaggcagcgctgaca	tccaccgccactgccgcc	Fig. 5d
STE20	gtccactcccgttatctctaaacc	gcgaatgggaagctgaattg	tcgatgacaaccacgccaagacaga	Fig. 5d
TUB2	cccattcccacgtttacatttc	tctaaatgattgagagccaattgc	tcatggtcggctacgctccattga	Fig. 5d
STT3	aactacgcaaagatccacattcc	aaagcgggccacgaaac	atcattgcctccgtttccgaacatca	Fig. 5d
MNN2	actccaataagtattcatcttcctcaga	ttgcctgcctcatcattgtc	ccgccagcgctgacgattca	Fig. 5d
CDC1	atggattaaagagtacacacgattcaa	tgtctccaaaaccaatatcgtgat	tccccaagaagccactgagaagaacg	Fig. 5d
ATX2	aggtgctgactcaatttctgatttt	cggcaatcttcacacggtaa	acgcagatactcaaacgatcaatgacgatg	Fig. 5d
FUN26	gcgctccaatgaggaggaa	cggtggtcttcatcctccat	tccgtattgttggccgcattgacc	Fig. 5d
HMG2	cgcaatggctggatctgtt	ctaatgccaagaaaagtgcagtga	tttcaacgcgcacgcagctaatttg	Fig. 5d
PMR1	ccactgaacgcaatgcaaat	catgatcaacaggttccacaccta	atggatgggccaccagctcaatcc	Fig. 5d
KRE5	ggagatccacatgttcccttga	ggagctcattctagaaccattttgta	cgtggagtatcccttaactcatccgcttg	Fig. 5d
SWP1	tgccgccgcattcaata	cgtggcgatgaatcctagga	catcccgaccggtgtcactgctg	Fig. 5d
YNL160W	ccattccagtcgctaacaataaga	caccggagtacactaatttgtcaga	ctaccaaacgtggtgtcttgtccgtcac	Fig. 5d

## Sheet: Plasmid cloning primers
Plasmid	Name of primers	Design explanation	Sequence	Cloning vector
	29. Fw 3xFLAG overhang Xrn1	Designed to amplify 3XFLAG sequence of pLCM6	ataaaaaagacgaatctactggatccggcagcggtgattaca
	30. Rv 3xFLAG overhang HindIII	Designed to amplify 3XFLAG sequence of pLCM6	tggattcaagcttactgttcgtcgtttgtaagagcagacac
Xrn1-FLAG (pLCM7)	31. Fw before BstEII	Designed to insert 3xFLAG into 3' end of Xrn1 sequence	gcactcttacgtagtcaaaagttcgattt	pBBM1; pLCM6
	32. Rv Xrn1 overhang FLAG	Designed to insert 3xFLAG into 3' end of Xrn1 sequence	atcaccgctgccggatccagtagattcgtcttttttattatcacggt
	17. Fw Rat1∆NLS sequence; inside AgeI	Designed to amplify Rat1∆NLS sequence	cgtcagaaccggtactaacagc
	18. Rv Rat1∆NLS before stop codon; overhang of 1xFLAG	Designed to insert 1xFLAG right before stop codon of Rat1∆NLS	cttatcgtcgtcatccttgtaatcaccgctgccggatccacgcctatttgctcttgaattgt
Rat1∆NLS-1xFLAG (pLCM2)	19. Fw Rat1∆NLS stop codon; overhang of 1xFLAG	Designed to insert 1xFLAG right before stop codon of Rat1∆NLS	ggatccggcagcggtgattacaaggatgacgacgataagtagaactactcgtgcgcattttat	pBBM3
	20. Rv Rat1∆NLS before KpnI	Designed to amplify Rat1∆NLS end of sequence before KpnI restriction enzyme	agctgcggtaccatgttccattttttgttataaaat
	25. Fw Rat1∆NLS; inside AgeI	Designed to amplify Rat1∆NLS sequence	ggttcattccgtcagaaccggtactaacag
	26. Rv 1xFLAG sequence; overhang of 2xFLAG	Designed to fuse the 1XFLAG tag present in pLCM2 with the overhang containing 2xFLAG	cttgtcatcgtcgtctttataatctttgtcgtcatcgtccttatagtccttatcgtcgtcatccttgtaatcaccgc
Rat1∆NLS-FLAG (pLCM6)	27. Fw Rat1∆NLS stop codon; overhang of 2xFLAG	Designed to insert 2xFLAG after the 1xFLAG tag present in pLCM2 prior to Rat1∆NLS stop codon	gactataaggacgatgacgacaaagattataaagacgacgatgacaagtagaactactcgtgcgcattttattttatggtaaa	pLCM2
	28. Rv Rat1∆NLS before KpnI	Designed to amplify Rat1∆NLS end of sequence before KpnI restriction enzyme	tcgactggtaccatgttccattttttgttataaaatattactgttc
	33. Fw Rat1∆NLS before MunI	Designed to amplify Rat1∆NLS sequence before MunI restriction enzyme	ggagataaagttcgaagaaggtactccat
	34. Rv Rat1∆NLS end of sequence; overhang of C-ter Xrn1	Designed to fuse aminoacid 884 of Rat1∆NLS sequence with Xrn1 C-terminal (starting at aminoacid 733)	gggaaacccgccagcatttcatacttgtacattatggaatcaaggtcatatg
Rat1∆NLS-XC-FLAG (pLCM9)	35. Fw Xrn1 C-terminal; overhang of Rat1∆NLS end of sequence	Designed to fuse Xrn1 C-terminal (aminoacids 733-1528) to Rat1∆NLS sequence (up to aminoacid 884)	tccataatgtacaagtatgaaatgctggcgggtttcc	pBBM3; pLCM7
	36. Rv Xrn1 stop codon; overhang of SacI	Designed to amplify stop codon of Xrn1 sequence. It has an overhang of the SacI restriction enzyme	tagattgagctcctacttgtcatcgtcgtctttataatcttt
Rat1∆NLS-XC-D235A-FLAG (pLCM22)	81. Fw Rat1∆NLS-XC D235A mutation	Designed to insert mutation D235A: replacement of GAT by GCT	cggtttggatgctgctttaatttttttggg	pLCM9
	82. Rv Rat1∆NLS-XC D235A mutation	Designed to insert mutation D235A: replacement of GAT by GCT	ggcccaaaaaaattaaagcagcatccaaac
D208A (pBBM2)	FW D208A	Designed to insert D208A mutation	tacggtcttgacgcagctttgattatgctggg	pBBM1
	RV D208A	Designed to insert D208A mutation	aacccagcataatcaaagctgcgtcaagaccg
Rat1∆NLS (pBBM3)	Rat1_BamH1_FW	Designed to amplify Rat1 sequence between BamHI and KpnI restriction enzymes	gctaaggatcctgatgaaaaactacgaaaagtttactatcac	pAJ228
	Rat1_KpnI_RV	Designed to amplify Rat1 sequence between BamHI and KpnI restriction enzymes	gctaaggtaccgattttctcttaacttaatatgttccattttttg

## Sheet: Strain cloning primers
Strain	Name of primers	Sequence
Xrn1-AID	FW_AID Xrn1	agtcacaaagcaatgctgctgaccgtgataataaaaaagacgaatctactcgtacgctgcaggtcgac
	RV_AID Xrn1	aatccccatttgttataagctttttcttaacaagatcaacgattaaatacatcgatgaattcgagctcg
Xrn1 (D208A)	FW_Xrn1-250-AgeI	CCCCTGACCGGTGcagctcttccgttattataaaatctg
Xrn1 (D208A)	RV_Xrn1+110-AscI	CCCCTGGGCGCGCCaagctttttcttaacaagatcaacg
