# Supplementary material for: The exonuclease Xrn1 activates transcription and translation of mRNAs encoding membrane proteins
Source: Nat Commun. 2019 Mar 21;10:1298. doi: 10.1038/s41467-019-09199-6 (PMC6428865; doi:10.1038/s41467-019-09199-6)
Supplement: Supplementary file 13 — Supplementary Data 9 [file 41467_2019_9199_MOESM13_ESM.xlsx]

## Sheet: Hoja1
Target	Company	Catalog #	Dilution	Host
BMV 2a	Provided by Paul Ahlquist		1:1000	Mouse
Xrn1	Provided by Arlen Johnson		1:4500	Rabbit
PGK1 clone 22C5D8	Invitrogen	459250	1:4000	Mouse
RPS8	Jesús de la Cruz		1:5000	Rabbit
RPL1	Jesús de la Cruz		1:5000	Rabbit
FLAG clone M2	Sigma-Aldrich	F3165	1:1000	Mouse
GFP	Clontech Company	632380	1:1000	Mouse
