# Supplementary material for: The exonuclease Xrn1 activates transcription and translation of mRNAs encoding membrane proteins
Source: Nat Commun. 2019 Mar 21;10:1298. doi: 10.1038/s41467-019-09199-6 (PMC6428865; doi:10.1038/s41467-019-09199-6)
Supplement: Supplementary file 14 — Source data [file 41467_2019_9199_MOESM14_ESM.xlsx]

## Sheet: Figure 1a
WB114 for Fig1a	2a	bg	2a-bg	pgk	bg	pgk-bg	2a/pgk	2a exp %vs WT	SEM	RNA 2 accumulation	RNa2 accumulation % vs WT	SEM	2a translation	% vs WT 2a transl
WT	413900	187300	226600	757106	89766	667340	0.339557	75.2671	28.5654	0.266424	84.5966	14.1817	1.2745	92.3219
WT	684500	216300	468200	758348	97172	661176	0.708132	156.966		0.404146	128.327		1.75217	126.923
WT	460700	197900	262800	964464	104853	859611	0.30572	67.7666		0.274232	87.0761		1.11482	80.755	100
Xrn1∆	163100	162400	700	867496	87405	780091	0.000897331	0.198905	0.82913	1.27008	403.286	34.8963	0.000706513	0.0511782
Xrn1∆	172500	164400	8100	808914	86534	722380	0.0112129	2.48549		1.65059	524.105		0.00679331	0.492092
Xrn1∆	170100	159800	10300	889354	87538	801816	0.0128458	2.84744		1.47115	467.13		0.00873184	0.632514	0.391928
Black dotted lines approximately delimitate the areas magnified on the respective figures.

## Sheet: Figure 1b
Construct: bmv bmv bmv
WB22 and NB9	2a IU	BG	2a-BG	PGK	2a/pgk	Average	%2a Expression vs WT	% average	SEM	RNA2/18s	RNA accumulation	transl/rna	% WT promed	% translation	%promedio	SEM
WT	348900	164800	184100	13.62	13516.9		71.2937			0.326308	115.292	41423.7		60.5065
	513400	181000	332400	12.61	26360	18959.5	139.034	100	20.2252	0.293182	103.588	89910	68461.5	131.329	100	20.8483
	434700	197700	237000	13.94	17001.4		89.6726			0.229592	81.1199	74050.8		108.164
	2a	BG	2a-BG	PGK	PGK-BG	2a/PGK	Average	%2a expression vs WT	promedio %	SEM	RNA2/18s	RNA2 accumulation	Trans/RNA	% translation	Promedio %	SEM
WT	280700	143900	136800	14.2	14.2	9633.8	9633.8	100	100		0.283027		34038.4		100
Xrn1	158000	148200	9800	11.53	11.53	849.957		8.82265			1.78522	630.757	476.109	1.39874
	164300	149700	14600	11.43	11.43	1277.34		13.2589	14.3985	3.59362	2.14141	756.61	596.494	1.75241	2.00163	0.438114
	160100	139800	20300	9.98	9.98	2034.07		21.1139			2.09403	739.868	971.365	2.85373
Construct: Gal BMV PolyA
WB41 and NB25	2a	BG	2a-BG	PGK	PGK-BG	2a/PGK	%2a expression vs WT	RNA2/18S	RNA2 accumulation	2a translation	% translation
WT	34394	17861	16533	1596536	201049	0.0822337	117.947	0.437622	99.0503	0.18791	118.852
	30312	17457	12855	1406400	193665	0.0663775	95.2043	0.433398	98.0941	0.153156	96.8702
	29713	17370	12343	1467140	203841	0.0605521	86.849	0.454435	102.856	0.133247	84.2779
Xrn1	21310	16920	4390	1282479	200039	0.0219457	31.4764	0.571324	129.312	0.038412	24.2953
	22049	16929	5120	1342292	200419	0.0255465	36.641	0.517708	117.177	0.0493454	31.2106
	22373	17013	5360	1463000	199263	0.0268991	38.581	0.534791	121.043	0.0502984	31.8134
Construct: BMV BMV PolyA
WB34	2a	BG	2a-BG	PGK	BG	PGK-BG	2a/PGK	average WT	% 2a expression vs WT	% average	SEM	RNA2/18S	RNA2 accumulation	translation	% translation
WT	390000	80280	309720	36.4	9.83	26.57	11656.8	11091.4	105.098			4.11482	95.0808	2832.87	111.062
	317200	80170	237030	38.08	9.81	28.27	8384.51		75.5949	100	12.8736	4.08891	94.482	2050.55	80.3912
	492900	89960	402940	40.39	9.94	30.45	13232.8		119.308			4.77941	110.437	2768.72	108.547
Xrn1	75510	64450	11060	31.05	9.76	21.29	519.493		4.68376			7.13385	164.841	72.8208	2.85492
	72890	65890	7000	30.06	9.61	20.45	342.298		3.08617	3.64526	0.519758	7.32435	169.243	46.7343	1.8322
	74170	67990	6180	27.2	9.6	17.6	351.136		3.16585			7.45385	172.235	47.1081	1.84686
Construct: Gal BMV BMV
WB35
	2a	BG	2a-BG	PGK	BG	PGK-BG	2a/PGK	average WT	% 2a expression vs WT	% promedio	SEM	RNA2/18S	RNA2 accumulation	Translation	% translation
WT	666200	116200	550000	37.84	10.25	27.59	19934.8	20514.4	97.1746			1.98208	106.797	10057.5	90.0386
	594100	110600	483500	35.5	10.05	25.45	18998		92.6084	100	5.27581	1.517	81.738	12523.4	112.115
	715400	110800	604600	36.96	10.22	26.74	22610.3		110.217			2.06871	111.465	10929.7	97.8468
Xrn1	275000	105000	170000	28.7	9.99	18.71	9086.05		44.2911			3.13284	168.802	2900.26	25.9642
	248100	104000	144100	28.65	9.91	18.74	7689.43		37.4832	39.6404	2.32737	2.51285	135.396	3060.04	27.3947
	204100	102900	101200	22.27	8.99	13.28	7620.48		37.147			2.61082	140.675	2918.8	26.1302
Construct: BMV GFP BMV
WB43 and NB17
	GFP UA	BG	GFP-BG	PGK UA	BG	PGK-BG	GFP/PGK	average WT	%vs GFP expression vs WT	% promedio	SEM	RNA GFP/18S	GFP RNA accumulation	GFP translation	% vs WT
WT	110.95	23.55	87.4	12.4	4.25	8.15	10.7239		145.074			0.164875	114.712	6504.28	130.598
	92.01	23.79	68.22	12.68	4.25	8.43	8.09253	7.39202	109.476	100	29.147	0.140162	97.5179	5773.7	115.929
	43.3	22	21.3	10.59	4.25	6.34	3.35962		45.4493			0.126151	87.77	2663.17	53.4732
Xrn1	52.04	22.6	29.44	10.79	4.25	6.54	4.50153		60.8971			0.606849	422.216	741.788	14.8942
	36.01	22.11	13.9	8.81	4.25	4.56	3.04825		41.237	52.6406	5.88952	0.362017	251.874	842.018	16.9067
	40.94	22.96	17.98	8.61	4.25	4.36	4.12385		55.7879			0.334562	232.772	1232.61	24.7494
WB36
	GFP	BG	GFP-BG	PGK	BG	PGK-BG	GFP/PGK	average WT	%vs GFP expression vs WT	PROMEDIO	sem	GFP/18s	GFP RNA accumulation	GFP/GFP RNA	Promedio WT	% translation	Promedio %
WT	35.83	17.48	18.35	18.48	2.45	16.03	1.14473		110.753			0.00355238	109.591	322.242		100.443
	35.99	18.07	17.92	19.64	2.45	17.19	1.04247	1.03358	100.859	100	6.47083	0.00351106	108.317	296.909	320.821	92.5466	100
	32.48	18.53	13.95	17.72	2.45	15.27	0.913556		88.3872			0.00266101	82.0922	343.312		107.01
Xrn1	26.63	18.24	8.39	19.33	2.45	16.88	0.497038		48.0888			0.0220612	680.588	22.53		7.0226
	33.94	18.04	15.9	13.96	2.45	11.51	1.38141		133.652	92.338	24.7436	0.0601599	1855.93	22.9623		7.15735	6.83917
	27.97	18.3	9.67	12.27	2.45	9.82	0.984725		95.2729			0.0484317	1494.12	20.3322		6.33756
Black dotted lines approximately delimitate the areas magnified on the respective figures.

## Sheet: Figure 2b
												Adding up groups of fractions
Fraction	WT1 NB77.1	WT2 NB77.2	WT3 NB77.3	promedio	Sem	Xrn1_1 NB78.1	Xrn1_2 NB78.2	Xrn1_3 NB78.3	promedio	SEM	FRACTION	WT1	WT2	WT3	Xrn1_1	Xrn1_2	Xrn1_3
1	0	0	0	0	0	0.0172188	0.282112	0	0.0997768	0.0913028	1 to 5	0	0	0	0.0776819	0.612149	0
2	0	0	0	0	0	0.0150267	0.0996998	0	0.0382422	0.0310335	6 to 11	3.73993	6.4723	7.9402	12.8564	18.6571	19.2521
3	0	0	0	0	0	0.0192577	0.0769384	0	0.0320654	0.023115	12 to 15	7.81894	5.05416	8.5919	13.7188	12.1327	11.4
4	0	0	0	0	0	0.0261786	0.0474863	0	0.024555	0.0137321	16 to 21	19.2392	21.4429	22.3396	20.0034	25.63	23.7159
5	0	0	0	0	0	0	0.105913	0	0.0353042	0.0353042	22 to 26	69.202	67.0306	61.1283	53.3437	42.9681	45.632
6	0	0	0	0	0	0.0842083	0.993281	0.586037	0.554509	0.2629
7	0	0.268165	0	0.0893883	0.0893883	1.30642	2.23654	1.77679	1.77325	0.268507
8	0.397169	0.578954	0	0.325374	0.170941	1.82854	3.18199	3.19008	2.73353	0.452505
9	1.18203	1.14064	2.22046	1.51438	0.353243	2.68779	2.93991	3.80876	3.14549	0.33953
10	1.042	1.49612	2.81178	1.7833	0.530689	2.15331	3.75786	3.84696	3.25271	0.550303
11	1.11873	2.98843	2.90795	2.33837	0.610262	4.79612	5.54751	6.04344	5.46236	0.362577
12	3.17921	2.39293	2.67723	2.74979	0.229859	4.72058	3.31319	4.61147	4.21508	0.452043
13	1.24536	0	2.08909	1.11148	0.606772	3.19573	3.09587	2.0728	2.78813	0.358828
14	1.73969	1.37778	1.62928	1.58225	0.107087	2.45077	2.44987	2.19375	2.3648	0.085524
15	1.65469	1.28344	2.1963	1.71148	0.265043	3.35174	3.27375	2.52201	3.04917	0.264539
16	1.28136	1.21541	1.33999	1.27892	0.0359842	3.21141	2.89063	1.85386	2.65197	0.409657
17	1.6277	1.62466	2.18404	1.81213	0.185954	3.52944	3.97811	2.96954	3.49237	0.291737
18	3.58421	2.34674	2.60446	2.84514	0.376954	3.34721	4.28815	3.35689	3.66408	0.312047
19	2.2565	3.40591	3.9997	3.2207	0.511669	3.76884	4.16921	3.11682	3.68496	0.306681
20	3.74846	5.53738	5.85526	5.04703	0.655739	2.94471	3.97257	5.02521	3.98083	0.600602
21	6.74093	7.31281	6.35612	6.80329	0.277927	3.20177	6.33133	7.39359	5.64223	1.25817
22	12.5064	11.7793	9.36875	11.2182	0.948221	8.45743	10.9979	8.95562	9.47031	0.777202
23	17.5606	16.7936	10.5349	14.963	2.22511	11.167	8.65174	11.5908	10.4699	0.917258
24	17.0415	17.586	13.5003	16.0426	1.28082	9.15292	8.63014	9.05168	8.94492	0.160076
25	10.757	11.4842	13.9847	12.0753	0.977518	11.2936	8.36294	8.23787	9.29813	0.99838
26	11.3365	9.38757	13.7397	11.4879	1.25862	13.2728	6.32539	7.79598	9.13139	2.11378
	WT1 NB77.1					Xrn1_1 NB78.1
	WT1 NB77.2					Xrn1_1 NB78.2
	WT1 NB77.3					Xrn1_1 NB78.3
	Black dotted lines approximately delimitate the areas magnified on the respective figures.

## Sheet: Figure 2c
	WB 95

## Sheet: Figure 3a
WB92

## Sheet: Figure 3c and 3d
	WT1			Figure 3d	AUX1			Figure 3d		Figure 3c
time (min)	OD	LUC	LUC corrected by OD	LUC cor - BG	OD	LUC	LUC corrected by OD	LUC cor - BG	%vs "WT"	RNA2 WT1	RNA2 AUX1	LUC/RNA WT1	LUC/RNA AUX1	%transl vs WT1
0	0.414	805	1944.44	0	0.411	686	1669.1	0	#DIV/0!	0.0259504	0.0354593	0	0	#DIV/0!
15	0.387	659	1702.84	0	0.379	715	1886.54	217.444	#DIV/0!	0.694819	0.541266	0	0	#DIV/0!
25	0.38	1160	3052.63	1108.19	0.39	948	2430.77	761.669	68.7311	2.00344	2.34623	553.143	324.635	58.6892
35	0.4	3375	8437.5	6493.06	0.4	1747	4367.5	2698.4	41.5582	4.86359	4.66465	1335.03	578.479	43.3307
50	0.422	10916	25867.3	23922.9	0.41	3423	8348.78	6679.68	27.9218	10.362	9.73754	2308.7	685.972	29.7125
150	0.58	427782	737555	735611	0.55	94431	171693	170024	23.1133	13.3061	36.0015	55283.9	4722.69	8.54261
	WT2				AUX2
time (min)	OD	LUC	LUC corrected by OD	LUC cor - BG	OD	LUC	LUC corrected by OD	LUC cor - BG	%vs "WT"	RNA2 WT2	RNA2 AUX2	LUC/RNA WT2	LUC/RNA AUX2	%transl vs WT2
0	0.402	354	880.597	0	0.419	260	620.525	0	#DIV/0!	0.0337187	0.0250919	0	0	#DIV/0!
15	0.365	392	1073.97	193.376	0.364	264	725.275	104.75	54.169	0.544225	0.697185	355.323	150.247	42.2845
25	0.395	789	1997.47	1116.87	0.376	649	1726.06	1105.54	98.9853	2.41996	2.50712	461.525	440.96	95.5441
35	0.396	2003	5058.08	4177.48	0.381	1427	3745.41	3124.88	74.803	2.67267	4.59432	1563.04	680.161	43.5154
50	0.388	7738	19943.3	19062.7	0.392	2215	5650.51	5029.99	26.3865	7.45767	6.96221	2556.12	722.47	28.2643
150	0.519	256147	493539	492659	0.388	28177	72621.1	72000.6	14.6147	5.83606	18.578	84416.4	3875.59	4.59104
	WT3				AUX3
time (min)	OD	LUC	LUC corrected by OD	LUC cor - BG	OD	LUC	LUC corrected by OD	LUC cor - BG	%vs "WT"	RNA2 WT3	RNA2 AUX3	LUC/RNA WT3	LUC/RNA AUX3	%transl vs WT3
0	0.377	328	870.027	0	0.34	368	1082.35	0	#DIV/0!	0.0245261	0.0413485	0	0	#DIV/0!
15	0.33	228	690.909	0	0.34	254	747.059	0	#DIV/0!	0.773671	0.823414	0	0	#DIV/0!
25	0.39	1904	4882.05	4012.02	0.32	797	2490.62	1408.27	35.1013	3.14202	2.41473	1276.89	583.201	45.6735
35	0.356	7300	20505.6	19635.6	0.37	2206	5962.16	4879.81	24.8519	4.72128	6.03251	4158.96	808.918	19.45
50	0.375	17919	47784	46914	0.395	7611	19268.4	18186	38.7646	7.55992	10.017	6205.61	1815.51	29.256
150	0.59	339046	574654	573784	0.57	122878	215575	214493	37.3822	5.92913	19.0677	96773.7	11249	11.624

## Sheet: Figure 4a
RNA2 Stability	NB 37-41 and NB 60-61
Time	wt			Average wt	Rat1			average rat1	Xrn1		average Xrn1
0	100	100	100	100	100	100	100	100	100	100	100
15	67.4268	50.7775	60.368	59.5241	46.9922	114.939	89.8075	83.9129	147.93	96.1913	122.06
25	18.0895	30.4757	37.8715	28.8122	19.2949	95.3132	39.8648	51.491	131.71	132.801	132.255
60	5.47306	8.18868	16.1199	9.92721	4.59943	14.5676	6.55577	8.57427	80.4491	137.134	108.791

## Sheet: Figure 4b and 7c
WB57
							Figure 4b				Figure 4b		Figure 4b
EXP	2a protein	BG	2a-BG	PGK	2a/Prot	WT promedio	% vs WT	%	SEM	RNA2/18S	%RNA accumulation vs WT	2a translation	% vs WT transl
WT	9738000	2300000	7438000	25.35	293412		187.357			0.802012	97.464	365845
	5829000	2122000	3707000	20.61	179864	156606	114.852	100	30.3553	0.856021	104.027	210117	112.176
	5230000	2067000	3163000	23.72	133347		85.1485			0.810607	98.5086	164503	87.824
∆Xrn1	2170000	1909000	261000	19.18	13607.9		8.68929			3.80339	462.205	3577.84	1.91012
	2117000	1942000	175000	19.41	9015.97		5.75711	5.42805	1.9847	3.51674	427.37	2563.73	1.36871
	2006000	1943000	63000	21.89	2878.03		1.83775			3.06317	372.25	939.559	0.501607
∆Xrn1+WT Xrn1	4038000	2063000	1975000	26.99	73175.3		46.7258			0.826208	100.404	88567.6	47.284
	4993000	2532000	2461000	23.78	103490		66.0833	77.1092	21.4455	0.865701	105.204	119545	63.8222
	7200000	2506000	4694000	25.29	185607		118.519			1.03635	125.942	179096	95.6149
WB58
EXP	2a protein	BG	2a-BG	PGK	2a/Prot	WT promedio	% vs WT	%	SEM	RNA2/18S		2a translation	% vs WT transl
WT	9151000	2141000	7010000	23.9	239032	239032	100	100		0.82288		290482	100
∆Xrn1	2210000	1906000	304000	23.43	12974.8		5.42807	5.42807		3.4611		3748.75	1.29053
∆Xrn1+WT Xrn1	4968000	2025000	2943000	26.36	111646		46.7077	46.7077		0.909421		122766	42.263
∆Xrn1+D208A	1918000	1828000	90000	18.51	4862.24		2.03414			2.22079	269.88	2189.42	0.753719
	1989000	1806000	183000	18.44	9924.08		4.15178	3.13546	0.612786	2.25551	274.099	4399.94	1.5147
	1928000	1823000	105000	13.64	7697.95		3.22047						0
∆Xrn1+Rat1NLS	2926000	1944000	982000	22.6	43451.3		18.178			1.36204	165.522	31901.6	10.9823
	2420000	1903000	517000	18.47	27991.3		11.7103	12.1044	3.39859				0
	2349000	1960000	389000	25.33	15357.3		6.42478			1.38142	167.877	11117	3.82708
2a expression						RNA2 accumulation						2a translation
WT	Xrn1	pXrn1	D208A	Rat1∆NLS		WT	Xrn1	pXrn1	D208A	Rat1∆NLS		WT	Xrn1	pXrn1	D208A	Rat1∆NLS
114.852	8.68929	46.7258	2.03414	18.178		97.464	462.205	100.404	269.88	165.522		112.176	1.91012	47.284	0.753719	10.9823
85.1485	5.75711	66.0833	4.15178	11.7103		104.027	427.37	105.204	274.099	167.877		87.824	1.36871	63.8222	1.5147	3.82708
	1.83775	118.519	3.22047	6.42478		98.5086	372.25	125.942					0.501607	95.6149
		Taking ∆Xrn1+WT Xrn1 as REFERENCE										% 2a translation	Taking ∆Xrn1+WT Xrn1 as REFERENCE
	Xrn1	pXrn1	D208A	Rat1∆NLS									Xrn1	pXrn1	D208A	Rat1∆NLS
	11.2688	60.5969	2.63799	23.5744									2.77202	68.62	1.09382	15.9378
	7.46618	85.7009	5.38428	15.1866									1.98631	92.6207	2.19818	5.55398
	2.38331	153.702	4.1765	8.33205									0.727948	138.759	0	0
	Black dotted lines approximately delimitate the areas magnified on the respective figures.

## Sheet: Figure 4c
Figure 4c eIF4G pannel (upper 3 blots):
Black dotted lines approximately delimitate the areas magnified on the respective figures.
Figure 4c eIF4A pannel (middle 3 blots):
Black dotted lines approximately delimitate the areas magnified on the respective figures.
Figure 4c eIF4E pannel (lower 3 blots):
Black dotted lines approximately delimitate the areas magnified on the respective figures.

## Sheet: Figure 4d
Black dotted lines approximately delimitate the areas magnified in the respective figures
RNA levels:
SAMPLE	RNA2	RNA2 - BG	(RNA2 - BG)*(-1)	18s	18s - BG	(18s - BG)*(-1)	RNA2/18s	average xrn1∆ + Xrn1 -FLAG	relative to average of xrn1∆ + Xrn1 -FLAG	relative average	SEM
xrn1∆	75850	-61950	61950	40220	-137780	137780	0.44963		186.845	167.049	10.2296
xrn1∆	91610	-46190	46190	52280	-125720	125720	0.367404		152.676
xrn1∆	107400	-30400	30400	99840	-78160	78160	0.388946		161.628
xrn1∆	138200	400	-400	179200	1200	0			0
xrn1∆ + Xrn1 -FLAG	96040	-41760	41760	12570	-165430	165430	0.252433	0.240643	104.899	100	3.21013
xrn1∆ + Xrn1 -FLAG	107100	-30700	30700	42220	-135780	135780	0.226101		93.957
xrn1∆ + Xrn1 -FLAG	136800	-1000	1000	160200	-17800	17800	0		0
xrn1∆ + Xrn1 -FLAG	109700	-28100	28100	62550	-115450	115450	0.243395		101.144
xrn1∆ + Rat1∆NLS-FLAG	120100	-17700	17700	95250	-82750	82750	0.213897		88.8857	109.508	11.7725
xrn1∆ + Rat1∆NLS-FLAG	98040	-39760	39760	50570	-127430	127430	0.312014		129.659
xrn1∆ + Rat1∆NLS-FLAG	112800	-25000	25000	83540	-94460	94460	0.264662		109.981
xrn1∆ + Rat1∆NLS-FLAG	131300	-6500	6500	165000	-13000	13000	0.5		207.777
xrn1∆ + Rat1∆NLS-XC-FLAG	99390	-38410	38410	40920	-137080	137080	0.280201		116.439	114.059	15.4863
xrn1∆ + Rat1∆NLS-XC-FLAG	118200	-19600	19600	83430	-94570	94570	0.207254		86.125
xrn1∆ + Rat1∆NLS-XC-FLAG	120800	-17000	17000	127400	-50600	50600	0.335968		139.613
xrn1∆ + Rat1∆NLS-XC-FLAG	109500	-28300	28300	138500	-39500	39500	0.716456		297.725
BACKGROUND	137800			178000
2a expression:
SAMPLE	2a	2a - BG	(2a - BG)*(-1)	PGK	PGK - BG	(PGK - BG)*(-1)	2a/PGK	average xrn1∆ + Xrn1 -FLAG	relative to average of xrn1∆ + Xrn1 -FLAG	relative average	SEM
xrn1∆	436600	-16200	16200	1230000	1229210		0.0131792		16.0859	6.7	16.0466
xrn1∆	439800	-13000	13000	1450000	1449210		0.0089704		10.9489
xrn1∆	410000	-9300	9300	54900000	54900000		0.000169399		7.97073
xrn1∆	410600	-8700	8700	44200000	44200000		0.000196833		9.26156
xrn1∆ + Xrn1 -FLAG	331400	-121400	121400	1370000	1369210		0.0886643	0.08193	108.22	100	1.78069
xrn1∆ + Xrn1 -FLAG	372400	-80400	80400	1070000	1069210		0.0751957		91.7804
xrn1∆ + Xrn1 -FLAG	345900	-73400	73400	56100000	56100000		0.00130838	0.00212526	61.5631
xrn1∆ + Xrn1 -FLAG	276900	-142400	142400	48400000	48400000		0.00294215		138.437
xrn1∆ + Rat1∆NLS-FLAG	440700	-12100	12100	1090000	1089210		0.011109		13.5591	19.6	3.85279
xrn1∆ + Rat1∆NLS-FLAG	412100	-40700	40700	1690000	1689210		0.0240941		29.4082
xrn1∆ + Rat1∆NLS-FLAG	383300	-36000	36000	56800000	56800000		0.000633803		29.8223
xrn1∆ + Rat1∆NLS-FLAG	387700	-31600	31600	54800000	54800000		0.000576642		27.1327
xrn1∆ + Rat1∆NLS-XC-FLAG	427300	-25500	25500	1440000	1439210		0.0177181		21.6258	43.3	9.55103
xrn1∆ + Rat1∆NLS-XC-FLAG	381100	-71700	71700	1370000	1369210		0.052366		63.9155
xrn1∆ + Rat1∆NLS-XC-FLAG	360000	-59300	59300	54600000	54600000		0.00108608		51.1033
xrn1∆ + Rat1∆NLS-XC-FLAG	339500	-79800	79800	62700000	62700000		0.00127273		59.8856
BACKGROUND	452800
BACKGROUND	492900
Translatability:
SAMPLE							2a/RNA2
xrn1∆							0.0860923		7.64766	6.13292	0.950525
xrn1∆							0.0717132		6.37035
xrn1∆							0.0493154		4.38073
xrn1∆							#DIV/0!		#DIV/0!
xrn1∆ + Xrn1 -FLAG							1.03165	1.12573	91.6426	100	10.8833
xrn1∆ + Xrn1 -FLAG							0.976835		86.7732
xrn1∆ + Xrn1 -FLAG							#DIV/0!		121.584
xrn1∆ + Xrn1 -FLAG							1.36872		#REF!
xrn1∆ + Rat1∆NLS-FLAG							0.152545		13.5508	17.3465	2.89705
xrn1∆ + Rat1∆NLS-FLAG							0.226812		20.148
xrn1∆ + Rat1∆NLS-FLAG							0.271158		24.0872
xrn1∆ + Rat1∆NLS-FLAG							0.130586		11.6001
xrn1∆ + Rat1∆NLS-XC-FLAG							0.185728		16.4984	33.2013	11.4939
xrn1∆ + Rat1∆NLS-XC-FLAG							0.742125		65.9237
xrn1∆ + Rat1∆NLS-XC-FLAG							0.366037		32.5154
xrn1∆ + Rat1∆NLS-XC-FLAG							0.201144		17.8678
													Black dotted lines approximately delimitate the areas magnified on the respective figures.

[truncated: 18 more sheets: Figure 4e, Figure 5, Figure 5d, Figure 7d, Sup1, SupFig2a, SupFig2b, SupFig3, SupFig4, SupFig5a and c, SupFig5b, SupFig6, SupFig7a, SupFig7b, SupFig7c, SupFig8a, SupFig8b, Sup12b]
